# Supplementary material for: 2-(Pyrene-1-yl)-1,3-dithiane
Source: Acta Crystallogr Sect E Struct Rep Online. 2009 Mar 28;65(Pt 4):o891. doi: 10.1107/S1600536809010320 (PMC2969099; doi:10.1107/S1600536809010320)
Supplement: Supplementary file 1 [file e-65-0o891-sup1.cif]

##############################################################################
###                                                                        ###
###        Electronic paper (Acta Crystallographica Section E)             ###
###                                                                        ###
##############################################################################
#                                                                            #
# This CIF contains the data in a paper accepted for publication in Acta     #
# Crystallographica Section E. It conforms to the requirements of Notes      #
# for Authors for Section E, and has been peer reviewed under the auspices   #
# of the IUCr Commission on Journals.                                        #
#                                                                            #
# Full details of the Crystallographic Information File format               #
# are given in the paper "The Crystallographic Information File (CIF):       #
# a New Standard Archive File for Crystallography" by S. R. Hall, F. H.      #
# Allen and I. D. Brown [Acta Cryst. (1991), A47, 655-685].                  #
#                                                                            #
# The current version of the core CIF dictionary is obtainable from          #
# ftp://ftp.iucr.org/pub/cif_core.dic. The current version number is 2.4.    #
#                                                                            #
# Software is freely available for graphical display of the structure(s) in  #
# this CIF.  For information consult the CIF home page http://www.iucr.org/  #
# cif/home.html                                                              #
#                                                                            #
# This file may be used for bona fide research purposes within the           #
# scientific community so long as proper attribution is given to the journal # 
# article from which it was obtained.                                        #
#                                                                            #
##############################################################################
                                             
data_global
_audit_creation_method     'form.cif (version 2.0)'
_journal_data_validation_number     ?
_journal_date_recd_electronic     2009-03-16
_journal_date_accepted     2009-03-20
_journal_name_full     'Acta Crystallographica, Section E'
_journal_year     2009
_journal_volume     65
_journal_issue      4
_journal_page_first     o891
_journal_page_last     o891
_journal_paper_category     QO
_journal_coeditor_code     AT2745
_publ_contact_author_name     'Prof. Fun Hoong Kun'
_publ_contact_author_address
;
      X-ray Crystallography Unit
      School of Physics
      Universiti Sains Malaysia
      11800 USM, Penang
      MALAYSIA
;
_publ_contact_author_email     'hkfun@usm.my'
_publ_contact_author_fax     '604 6579150'
_publ_contact_author_phone     '604 6533652'
_publ_section_title
;
2-(Pyrene-1-yl)-1,3-dithiane
;
loop_
    _publ_author_name
    _publ_author_footnote
    _publ_author_address
    'Hoong-Kun Fun' .
;
X-ray Crystallography Unit
School of Physics
Universiti Sains Malaysia
11800 USM, Penang
Malaysia
;
    'Samuel Robinson Jebas'
;
Permanent address: Department of Physics,
Karunya University,
Karunya Nagar,
Coimbatore 641 114,
India.
;
;
X-ray Crystallography Unit
School of Physics
Universiti Sains Malaysia
11800 USM, Penang
Malaysia
;
    'Annada C. Maity' .
;
Department of Chemistry,
Bengal Engineering and Science University,
Shibpur, Howrah 711 103,
India
;
    'Nirmal K. Das' .
;
Department of Chemistry,
Bengal Engineering and Science University,
Shibpur, Howrah 711 103,
India
;
    'Shyamaprasad Goswami' .
;
Department of Chemistry,
Bengal Engineering and Science University,
Shibpur, Howrah 711 103,
India
;
data_I
_audit_creation_method     SHELXL-97
_chemical_name_systematic
;
2-(Pyrene-1-yl)-1,3-dithiane
;
_chemical_name_common     '2-Pyrene-1-yl-[1,3]dithiane'
_chemical_formula_moiety     'C20 H16 S2'
_chemical_formula_sum     'C20 H16 S2'
_chemical_formula_iupac     'C20 H16 S2'
_chemical_formula_weight     320.45
_chemical_melting_point     ?
_symmetry_cell_setting     orthorhombic
_symmetry_space_group_name_H-M     'P 21 21 21'
_symmetry_space_group_name_Hall     'P 2ac 2ab'
loop_
    _symmetry_equiv_pos_as_xyz
    'x, y, z'
    '-x+1/2, -y, z+1/2'
    '-x, y+1/2, -z+1/2'
    'x+1/2, -y+1/2, -z'
_cell_length_a     7.14240(10)
_cell_length_b     8.60160(10)
_cell_length_c     24.5049(2)
_cell_angle_alpha     90.00
_cell_angle_beta     90.00
_cell_angle_gamma     90.00
_cell_volume     1505.48(3)
_cell_formula_units_Z     4
_cell_measurement_reflns_used     9340
_cell_measurement_theta_min     2.51
_cell_measurement_theta_max     33.65
_cell_measurement_temperature     100
_exptl_crystal_description     'block'
_exptl_crystal_colour     'colourless'
_exptl_crystal_size_max     0.36
_exptl_crystal_size_mid     0.17
_exptl_crystal_size_min     0.11
_exptl_crystal_density_diffrn     1.414
_exptl_crystal_density_meas     ?
_exptl_crystal_density_method     'not measured'
_exptl_crystal_F_000     672
_exptl_absorpt_coefficient_mu     0.346
_exptl_absorpt_correction_type     multi-scan
_exptl_absorpt_process_details     '(SADABS; Bruker, 2005)'
_exptl_absorpt_correction_T_min     0.8851
_exptl_absorpt_correction_T_max     0.9616
_exptl_special_details
;
The crystal was placed in the cold stream of an Oxford Cyrosystems Cobra
open-flow nitrogen cryostat (Cosier & Glazer, 1986) operating at 100.0(1) K.
;
_diffrn_ambient_temperature     100
_diffrn_radiation_type     MoK\a
_diffrn_radiation_wavelength     0.71073
_diffrn_radiation_source     'fine-focus sealed tube'
_diffrn_radiation_monochromator     graphite
_diffrn_measurement_device_type     'Bruker SMART APEXII CCD area-detector'
_diffrn_measurement_method     '\f and \w'
_diffrn_detector_area_resol_mean     .
_diffrn_reflns_number     29712
_diffrn_reflns_av_R_equivalents     0.0414
_diffrn_reflns_av_sigmaI/netI     0.0489
_diffrn_reflns_theta_min     1.66
_diffrn_reflns_theta_max     35.11
_diffrn_reflns_theta_full     35.11
_diffrn_measured_fraction_theta_max     0.995
_diffrn_measured_fraction_theta_full     0.995
_diffrn_reflns_limit_h_min     -11
_diffrn_reflns_limit_h_max     11
_diffrn_reflns_limit_k_min     -13
_diffrn_reflns_limit_k_max     13
_diffrn_reflns_limit_l_min     -39
_diffrn_reflns_limit_l_max     39
_diffrn_standards_number     0
_diffrn_standards_interval_count     .
_diffrn_standards_interval_time     .
_diffrn_standards_decay_%     ?
_refine_special_details
;
Refinement of <i>F</i>^2^ against ALL reflections. The weighted <i>R</i>-factor
<i>wR</i> and goodness of fit <i>S</i> are based on <i>F</i>^2^, conventional
<i>R</i>-factors <i>R</i> are based on <i>F</i>, with <i>F</i> set to zero for
negative <i>F</i>^2^. The threshold expression of <i>F</i>^2^ >
\s(<i>F</i>^2^) is used only for calculating <i>R</i>-factors(gt) <i>etc</i>.
and is not relevant to the choice of reflections for refinement.
<i>R</i>-factors based on <i>F</i>^2^ are statistically about twice as large
as those based on <i>F</i>, and <i>R</i>- factors based on ALL data will be
even larger.
;
_reflns_number_total     6424
_reflns_number_gt     5501
_reflns_threshold_expression     I>2\s(I)
_refine_ls_structure_factor_coef     Fsqd
_refine_ls_matrix_type     full
_refine_ls_R_factor_all     0.0508
_refine_ls_R_factor_gt     0.0400
_refine_ls_wR_factor_gt     0.0862
_refine_ls_wR_factor_ref     0.0918
_refine_ls_goodness_of_fit_ref     1.053
_refine_ls_restrained_S_all     1.053
_refine_ls_number_reflns     6424
_refine_ls_number_parameters     199
_refine_ls_number_restraints     0
_refine_ls_hydrogen_treatment     constr
_refine_ls_weighting_scheme     calc
_refine_ls_weighting_details
         'calc w=1/[\s^2^(Fo^2^)+(0.0461P)^2^+0.0807P] where P=(Fo^2^+2Fc^2^)/3'
_atom_sites_solution_hydrogens     geom
_atom_sites_solution_primary     direct
_atom_sites_solution_secondary     difmap
_refine_ls_shift/su_max     ?
_refine_ls_shift/su_max_lt     0.004
_refine_ls_shift/su_mean     0.000
_refine_diff_density_max     0.483
_refine_diff_density_min     -0.273
_refine_ls_extinction_method     none
_refine_ls_extinction_coef     ?
_refine_ls_abs_structure_details     'Flack (1983), 2662 Friedel pairs'
_refine_ls_abs_structure_Flack     0.03(5)
loop_
    _atom_type_symbol
    _atom_type_description
    _atom_type_scat_dispersion_real
    _atom_type_scat_dispersion_imag
    _atom_type_scat_source
    'C' 'C' 0.0033 0.0016
                         'International Tables Vol C Tables 4.2.6.8 and 6.1.1.4'
    'H' 'H' 0.0000 0.0000
                         'International Tables Vol C Tables 4.2.6.8 and 6.1.1.4'
    'S' 'S' 0.1246 0.1234
                         'International Tables Vol C Tables 4.2.6.8 and 6.1.1.4'
_computing_data_collection     'APEX2 (Bruker, 2005)'
_computing_cell_refinement     'SAINT (Bruker, 2005)'
_computing_data_reduction     'SAINT (Bruker, 2005)'
_computing_structure_solution     'SHELXTL (Sheldrick, 2008)'
_computing_structure_refinement     'SHELXTL (Sheldrick, 2008)'
_computing_molecular_graphics     'SHELXTL (Sheldrick, 2008)'
_computing_publication_material
;
SHELXTL (Sheldrick, 2008) and PLATON (Spek, 2009)
;
loop_
    _atom_site_type_symbol
    _atom_site_label
    _atom_site_fract_x
    _atom_site_fract_y
    _atom_site_fract_z
    _atom_site_U_iso_or_equiv
    _atom_site_adp_type
    _atom_site_calc_flag
    _atom_site_refinement_flags
    _atom_site_occupancy
    _atom_site_disorder_assembly
    _atom_site_disorder_group
    S S1 0.38288(5) 0.10233(4) 0.977454(13) 0.01668(8) Uani d . 1 . .
    S S2 0.68513(5) -0.07534(4) 1.037145(12) 0.01665(8) Uani d . 1 . .
    C C1 0.6709(2) -0.12016(15) 0.77433(5) 0.0134(2) Uani d . 1 . .
    C C2 0.73272(19) -0.07300(16) 0.82744(5) 0.0131(2) Uani d . 1 . .
    C C3 0.9112(2) -0.00108(16) 0.83308(5) 0.0140(2) Uani d . 1 . .
    C C4 1.0265(2) 0.01927(17) 0.78565(6) 0.0173(3) Uani d . 1 . .
    H H4A 1.1443 0.0640 0.7894 0.021 Uiso calc R 1 . .
    C C5 0.9675(2) -0.02513(17) 0.73559(6) 0.0177(3) Uani d . 1 . .
    H H5A 1.0456 -0.0107 0.7057 0.021 Uiso calc R 1 . .
    C C6 0.7869(2) -0.09392(16) 0.72787(5) 0.0156(3) Uani d . 1 . .
    C C7 0.7187(2) -0.13545(17) 0.67611(5) 0.0180(3) Uani d . 1 . .
    H H7A 0.7932 -0.1193 0.6455 0.022 Uiso calc R 1 . .
    C C8 0.5425(2) -0.19998(17) 0.66994(6) 0.0190(3) Uani d . 1 . .
    H H8A 0.4998 -0.2264 0.6353 0.023 Uiso calc R 1 . .
    C C9 0.4287(2) -0.22556(16) 0.71502(5) 0.0180(3) Uani d . 1 . .
    H H9A 0.3102 -0.2682 0.7103 0.022 Uiso calc R 1 . .
    C C10 0.4912(2) -0.18750(16) 0.76761(5) 0.0145(2) Uani d . 1 . .
    C C11 0.3773(2) -0.21097(16) 0.81490(5) 0.0162(3) Uani d . 1 . .
    H H11A 0.2612 -0.2588 0.8110 0.019 Uiso calc R 1 . .
    C C12 0.4341(2) -0.16537(17) 0.86520(5) 0.0155(3) Uani d . 1 . .
    H H12A 0.3555 -0.1810 0.8950 0.019 Uiso calc R 1 . .
    C C13 0.61341(19) -0.09331(15) 0.87345(5) 0.0129(2) Uani d . 1 . .
    C C14 0.6739(2) -0.03780(15) 0.92506(5) 0.0139(2) Uani d . 1 . .
    C C15 0.8468(2) 0.03716(16) 0.92932(5) 0.0159(3) Uani d . 1 . .
    H H15A 0.8838 0.0771 0.9629 0.019 Uiso calc R 1 . .
    C C16 0.9649(2) 0.05354(16) 0.88468(5) 0.0164(3) Uani d . 1 . .
    H H16A 1.0808 0.1012 0.8890 0.020 Uiso calc R 1 . .
    C C17 0.54924(19) -0.05773(15) 0.97455(5) 0.0142(2) Uani d . 1 . .
    H H17A 0.4780 -0.1542 0.9698 0.017 Uiso calc R 1 . .
    C C18 0.2364(2) 0.03068(18) 1.03263(5) 0.0201(3) Uani d . 1 . .
    H H18A 0.1366 0.1049 1.0391 0.024 Uiso calc R 1 . .
    H H18B 0.1791 -0.0663 1.0213 0.024 Uiso calc R 1 . .
    C C19 0.3411(2) 0.00340(18) 1.08623(5) 0.0184(3) Uani d . 1 . .
    H H19A 0.3993 0.1001 1.0975 0.022 Uiso calc R 1 . .
    H H19B 0.2516 -0.0259 1.1142 0.022 Uiso calc R 1 . .
    C C20 0.4911(2) -0.12196(17) 1.08241(5) 0.0174(3) Uani d . 1 . .
    H H20A 0.4331 -0.2175 1.0699 0.021 Uiso calc R 1 . .
    H H20B 0.5404 -0.1410 1.1187 0.021 Uiso calc R 1 . .
loop_
    _atom_site_aniso_label
    _atom_site_aniso_U_11
    _atom_site_aniso_U_22
    _atom_site_aniso_U_33
    _atom_site_aniso_U_12
    _atom_site_aniso_U_13
    _atom_site_aniso_U_23
    S1 0.01679(16) 0.01854(16) 0.01470(14) 0.00372(13) -0.00236(11) 0.00034(12)
    S2 0.01684(15) 0.02099(17) 0.01214(13) 0.00328(14) -0.00233(11) 0.00104(12)
    C1 0.0165(6) 0.0116(5) 0.0120(5) 0.0012(5) -0.0008(4) -0.0008(4)
    C2 0.0142(6) 0.0121(6) 0.0131(5) 0.0004(5) -0.0012(4) 0.0010(4)
    C3 0.0131(6) 0.0128(6) 0.0160(5) 0.0010(5) -0.0021(5) 0.0015(4)
    C4 0.0148(7) 0.0169(6) 0.0203(6) 0.0002(5) 0.0011(5) 0.0020(5)
    C5 0.0171(7) 0.0185(7) 0.0177(6) 0.0019(5) 0.0038(5) 0.0024(5)
    C6 0.0174(6) 0.0145(6) 0.0148(5) 0.0021(5) 0.0004(4) 0.0012(5)
    C7 0.0236(7) 0.0177(7) 0.0128(6) 0.0025(5) 0.0003(5) 0.0001(5)
    C8 0.0256(7) 0.0182(7) 0.0133(6) 0.0021(6) -0.0034(5) -0.0019(5)
    C9 0.0216(7) 0.0158(6) 0.0166(6) -0.0008(5) -0.0035(5) -0.0020(5)
    C10 0.0178(6) 0.0124(6) 0.0134(5) 0.0001(5) -0.0017(5) -0.0019(4)
    C11 0.0159(6) 0.0169(6) 0.0159(6) -0.0033(5) -0.0015(5) -0.0010(5)
    C12 0.0159(6) 0.0164(6) 0.0141(5) -0.0028(5) 0.0002(5) 0.0007(5)
    C13 0.0153(6) 0.0103(5) 0.0130(5) 0.0004(5) -0.0015(4) 0.0001(4)
    C14 0.0151(6) 0.0133(6) 0.0133(5) 0.0012(5) -0.0021(5) 0.0003(4)
    C15 0.0181(7) 0.0157(6) 0.0138(5) -0.0010(5) -0.0043(5) -0.0001(5)
    C16 0.0147(6) 0.0160(6) 0.0186(6) -0.0016(5) -0.0027(5) 0.0016(5)
    C17 0.0163(6) 0.0148(6) 0.0115(5) 0.0014(5) -0.0024(4) -0.0008(4)
    C18 0.0154(6) 0.0269(7) 0.0179(6) 0.0021(6) -0.0001(5) -0.0018(5)
    C19 0.0212(7) 0.0212(7) 0.0128(5) 0.0008(6) 0.0005(5) -0.0010(5)
    C20 0.0207(7) 0.0179(7) 0.0136(5) -0.0005(6) 0.0001(5) 0.0018(5)
_geom_special_details
;
All e.s.d.'s (except the e.s.d. in the dihedral angle between two l.s. planes)
are estimated using the full covariance matrix. The cell e.s.d.'s are taken
into account individually in the estimation of e.s.d.'s in distances, angles
and torsion angles; correlations between e.s.d.'s in cell parameters are only
used when they are defined by crystal symmetry. An approximate (isotropic)
treatment of cell e.s.d.'s is used for estimating e.s.d.'s involving l.s.
planes.
;
loop_
    _geom_bond_atom_site_label_1
    _geom_bond_atom_site_label_2
    _geom_bond_site_symmetry_2
    _geom_bond_distance
    _geom_bond_publ_flag
    S1 C18 . 1.8173(15) ?
    S1 C17 . 1.8200(14) ?
    S2 C20 . 1.8200(15) ?
    S2 C17 . 1.8214(13) ?
    C1 C10 . 1.418(2) ?
    C1 C6 . 1.4260(18) ?
    C1 C2 . 1.4328(17) ?
    C2 C3 . 1.4239(19) ?
    C2 C13 . 1.4242(17) ?
    C3 C16 . 1.4024(18) ?
    C3 C4 . 1.4349(19) ?
    C4 C5 . 1.3521(19) ?
    C4 H4A . 0.9300 ?
    C5 C6 . 1.432(2) ?
    C5 H5A . 0.9300 ?
    C6 C7 . 1.4047(18) ?
    C7 C8 . 1.384(2) ?
    C7 H7A . 0.9300 ?
    C8 C9 . 1.389(2) ?
    C8 H8A . 0.9300 ?
    C9 C10 . 1.4025(18) ?
    C9 H9A . 0.9300 ?
    C10 C11 . 1.4301(19) ?
    C11 C12 . 1.3557(18) ?
    C11 H11A . 0.9300 ?
    C12 C13 . 1.4373(19) ?
    C12 H12A . 0.9300 ?
    C13 C14 . 1.4191(17) ?
    C14 C15 . 1.397(2) ?
    C14 C17 . 1.5144(18) ?
    C15 C16 . 1.3884(19) ?
    C15 H15A . 0.9300 ?
    C16 H16A . 0.9300 ?
    C17 H17A . 0.9800 ?
    C18 C19 . 1.5298(19) ?
    C18 H18A . 0.9700 ?
    C18 H18B . 0.9700 ?
    C19 C20 . 1.523(2) ?
    C19 H19A . 0.9700 ?
    C19 H19B . 0.9700 ?
    C20 H20A . 0.9700 ?
    C20 H20B . 0.9700 ?
loop_
    _geom_angle_atom_site_label_1
    _geom_angle_atom_site_label_2
    _geom_angle_atom_site_label_3
    _geom_angle_site_symmetry_1
    _geom_angle_site_symmetry_3
    _geom_angle
    _geom_angle_publ_flag
    C18 S1 C17 . . 98.54(7) ?
    C20 S2 C17 . . 97.23(6) ?
    C10 C1 C6 . . 119.86(11) ?
    C10 C1 C2 . . 120.01(12) ?
    C6 C1 C2 . . 120.09(12) ?
    C3 C2 C13 . . 120.81(11) ?
    C3 C2 C1 . . 119.16(12) ?
    C13 C2 C1 . . 120.00(12) ?
    C16 C3 C2 . . 118.55(12) ?
    C16 C3 C4 . . 122.18(13) ?
    C2 C3 C4 . . 119.21(12) ?
    C5 C4 C3 . . 121.43(14) ?
    C5 C4 H4A . . 119.3 ?
    C3 C4 H4A . . 119.3 ?
    C4 C5 C6 . . 121.17(13) ?
    C4 C5 H5A . . 119.4 ?
    C6 C5 H5A . . 119.4 ?
    C7 C6 C1 . . 118.64(13) ?
    C7 C6 C5 . . 122.46(12) ?
    C1 C6 C5 . . 118.89(11) ?
    C8 C7 C6 . . 121.05(13) ?
    C8 C7 H7A . . 119.5 ?
    C6 C7 H7A . . 119.5 ?
    C7 C8 C9 . . 120.58(13) ?
    C7 C8 H8A . . 119.7 ?
    C9 C8 H8A . . 119.7 ?
    C8 C9 C10 . . 120.51(14) ?
    C8 C9 H9A . . 119.7 ?
    C10 C9 H9A . . 119.7 ?
    C9 C10 C1 . . 119.35(13) ?
    C9 C10 C11 . . 122.04(13) ?
    C1 C10 C11 . . 118.60(11) ?
    C12 C11 C10 . . 121.71(13) ?
    C12 C11 H11A . . 119.1 ?
    C10 C11 H11A . . 119.1 ?
    C11 C12 C13 . . 121.29(13) ?
    C11 C12 H12A . . 119.4 ?
    C13 C12 H12A . . 119.4 ?
    C14 C13 C2 . . 118.82(12) ?
    C14 C13 C12 . . 122.81(12) ?
    C2 C13 C12 . . 118.34(11) ?
    C15 C14 C13 . . 119.42(12) ?
    C15 C14 C17 . . 120.80(11) ?
    C13 C14 C17 . . 119.77(12) ?
    C16 C15 C14 . . 121.66(12) ?
    C16 C15 H15A . . 119.2 ?
    C14 C15 H15A . . 119.2 ?
    C15 C16 C3 . . 120.69(13) ?
    C15 C16 H16A . . 119.7 ?
    C3 C16 H16A . . 119.7 ?
    C14 C17 S1 . . 109.24(9) ?
    C14 C17 S2 . . 111.75(9) ?
    S1 C17 S2 . . 112.20(7) ?
    C14 C17 H17A . . 107.8 ?
    S1 C17 H17A . . 107.8 ?
    S2 C17 H17A . . 107.8 ?
    C19 C18 S1 . . 114.16(10) ?
    C19 C18 H18A . . 108.7 ?
    S1 C18 H18A . . 108.7 ?
    C19 C18 H18B . . 108.7 ?
    S1 C18 H18B . . 108.7 ?
    H18A C18 H18B . . 107.6 ?
    C20 C19 C18 . . 113.57(11) ?
    C20 C19 H19A . . 108.9 ?
    C18 C19 H19A . . 108.9 ?
    C20 C19 H19B . . 108.9 ?
    C18 C19 H19B . . 108.9 ?
    H19A C19 H19B . . 107.7 ?
    C19 C20 S2 . . 114.65(10) ?
    C19 C20 H20A . . 108.6 ?
    S2 C20 H20A . . 108.6 ?
    C19 C20 H20B . . 108.6 ?
    S2 C20 H20B . . 108.6 ?
    H20A C20 H20B . . 107.6 ?
loop_
    _geom_torsion_atom_site_label_1
    _geom_torsion_atom_site_label_2
    _geom_torsion_atom_site_label_3
    _geom_torsion_atom_site_label_4
    _geom_torsion_site_symmetry_1
    _geom_torsion_site_symmetry_2
    _geom_torsion_site_symmetry_3
    _geom_torsion_site_symmetry_4
    _geom_torsion
    _geom_torsion_publ_flag
    C10 C1 C2 C3 . . . . -178.01(12) ?
    C6 C1 C2 C3 . . . . -0.47(19) ?
    C10 C1 C2 C13 . . . . -0.20(19) ?
    C6 C1 C2 C13 . . . . 177.34(12) ?
    C13 C2 C3 C16 . . . . -1.84(19) ?
    C1 C2 C3 C16 . . . . 175.95(13) ?
    C13 C2 C3 C4 . . . . -179.16(13) ?
    C1 C2 C3 C4 . . . . -1.37(19) ?
    C16 C3 C4 C5 . . . . -175.68(14) ?
    C2 C3 C4 C5 . . . . 1.5(2) ?
    C3 C4 C5 C6 . . . . 0.2(2) ?
    C10 C1 C6 C7 . . . . 0.25(19) ?
    C2 C1 C6 C7 . . . . -177.30(13) ?
    C10 C1 C6 C5 . . . . 179.72(13) ?
    C2 C1 C6 C5 . . . . 2.17(19) ?
    C4 C5 C6 C7 . . . . 177.38(14) ?
    C4 C5 C6 C1 . . . . -2.1(2) ?
    C1 C6 C7 C8 . . . . 0.3(2) ?
    C5 C6 C7 C8 . . . . -179.18(13) ?
    C6 C7 C8 C9 . . . . -0.2(2) ?
    C7 C8 C9 C10 . . . . -0.5(2) ?
    C8 C9 C10 C1 . . . . 1.0(2) ?
    C8 C9 C10 C11 . . . . 179.45(13) ?
    C6 C1 C10 C9 . . . . -0.88(19) ?
    C2 C1 C10 C9 . . . . 176.67(13) ?
    C6 C1 C10 C11 . . . . -179.38(13) ?
    C2 C1 C10 C11 . . . . -1.83(19) ?
    C9 C10 C11 C12 . . . . -175.99(14) ?
    C1 C10 C11 C12 . . . . 2.5(2) ?
    C10 C11 C12 C13 . . . . -1.0(2) ?
    C3 C2 C13 C14 . . . . 1.21(19) ?
    C1 C2 C13 C14 . . . . -176.56(12) ?
    C3 C2 C13 C12 . . . . 179.43(12) ?
    C1 C2 C13 C12 . . . . 1.66(19) ?
    C11 C12 C13 C14 . . . . 177.07(13) ?
    C11 C12 C13 C2 . . . . -1.1(2) ?
    C2 C13 C14 C15 . . . . 0.97(19) ?
    C12 C13 C14 C15 . . . . -177.17(13) ?
    C2 C13 C14 C17 . . . . 179.86(12) ?
    C12 C13 C14 C17 . . . . 1.7(2) ?
    C13 C14 C15 C16 . . . . -2.6(2) ?
    C17 C14 C15 C16 . . . . 178.56(12) ?
    C14 C15 C16 C3 . . . . 1.9(2) ?
    C2 C3 C16 C15 . . . . 0.3(2) ?
    C4 C3 C16 C15 . . . . 177.52(13) ?
    C15 C14 C17 S1 . . . . 93.99(13) ?
    C13 C14 C17 S1 . . . . -84.88(13) ?
    C15 C14 C17 S2 . . . . -30.77(16) ?
    C13 C14 C17 S2 . . . . 150.36(10) ?
    C18 S1 C17 C14 . . . . 171.69(9) ?
    C18 S1 C17 S2 . . . . -63.82(9) ?
    C20 S2 C17 C14 . . . . -172.85(9) ?
    C20 S2 C17 S1 . . . . 64.05(8) ?
    C17 S1 C18 C19 . . . . 59.16(12) ?
    S1 C18 C19 C20 . . . . -63.42(15) ?
    C18 C19 C20 S2 . . . . 65.04(15) ?
    C17 S2 C20 C19 . . . . -61.20(11) ?
loop_
    _geom_hbond_atom_site_label_D
    _geom_hbond_atom_site_label_H
    _geom_hbond_atom_site_label_A
    _geom_hbond_site_symmetry_A
    _geom_hbond_distance_DH
    _geom_hbond_distance_HA
    _geom_hbond_distance_DA
    _geom_hbond_angle_DHA
    C15 H15A S2 . 0.93 2.65 3.0416(13) 106
    C9 H9A Cg1 4_646 0.93 2.68 3.4196(15) 137
    C4 H4A Cg2 4_756 0.93 2.98 3.8073(16) 149
    C20 H20A Cg3 3_447 0.97 2.78 3.5339(15) 135
