# Supplementary material for: 2-(Pyrene-1-yl)-1,3-dithiane
Source: Acta Crystallogr Sect E Struct Rep Online. 2009 Mar 28;65(Pt 4):o891. doi: 10.1107/S1600536809010320 (PMC2969099; doi:10.1107/S1600536809010320)
Supplement: Supplementary file 2 [file e-65-0o891-Isup2.hkl]

#
# h,k,l, Fc-squared, Fo-squared, sigma(Fo-squared) and status flag
#
data_I
_shelx_title ' fs78a_0m in P2(1)2(1)2(1) (100K)'
_shelx_refln_list_code          4
_shelx_F_calc_maximum      154.11
_exptl_crystal_F_000       672.00
_reflns_d_resolution_high  0.6179
 
loop_
 _symmetry_equiv_pos_as_xyz
 'x, y, z'
 '-x+1/2, -y, z+1/2'
 '-x, y+1/2, -z+1/2'
 'x+1/2, -y+1/2, -z'
 
_cell_length_a     7.1424
_cell_length_b     8.6016
_cell_length_c    24.5049
_cell_angle_alpha  90.000
_cell_angle_beta   90.000
_cell_angle_gamma  90.000
 
_shelx_F_squared_multiplier     1.000
 
loop_
 _refln_index_h
 _refln_index_k
 _refln_index_l
 _refln_F_squared_calc
 _refln_F_squared_meas
 _refln_F_squared_sigma
 _refln_observed_status
   2   0   0      332.49      323.05      8.89 o
   4   0   0       54.84       50.46      4.85 o
   6   0   0      304.38      308.51     12.47 o
   8   0   0        0.84        3.89      4.72 o
   1   1   0     7832.37     8250.84     78.36 o
   2   1   0     1240.28     1325.40     25.42 o
   3   1   0      736.82      696.85     10.65 o
   4   1   0      828.86      896.58     18.39 o
   5   1   0       32.90       32.91      4.05 o
   6   1   0       16.95       19.23      3.45 o
   7   1   0     1696.08     1638.66     25.26 o
   8   1   0        3.31        2.25      3.42 o
   9   1   0      343.34      323.02     17.60 o
  10   1   0        2.60       16.02     13.59 o
   0   2   0    23750.00    22566.63    211.51 o
   1   2   0    11682.34    12022.24     84.40 o
   2   2   0     1909.30     2086.46     25.70 o
   3   2   0        4.34        4.95      1.53 o
   4   2   0        3.13        3.30      2.05 o
   5   2   0     2820.17     2779.72     38.01 o
   6   2   0      303.07      324.76      8.81 o
   7   2   0       77.17       87.12      6.00 o
   8   2   0       30.96       28.27      6.35 o
   9   2   0      376.19      372.68     21.70 o
  10   2   0        6.60        3.85      7.20 o
   1   3   0      155.66      164.79      2.85 o
   2   3   0    14793.06    15722.39    109.41 o
   3   3   0     3220.98     3485.27     46.80 o
   4   3   0      613.36      580.47     13.86 o
   5   3   0        0.24        1.33      2.39 o
   6   3   0      135.49      120.87     11.52 o
   7   3   0        2.41        0.07      2.87 o
   8   3   0        0.24       -0.45      4.25 o
   9   3   0       20.63        9.95      9.09 o
  10   3   0        3.65       12.04      8.12 o
  11   3   0        9.34       12.52     12.65 o
   0   4   0      319.55      289.28      8.20 o
   1   4   0      117.00      116.65      3.61 o
   2   4   0      661.96      805.19      9.80 o
   3   4   0     1270.72     1379.85     12.60 o
   4   4   0      266.83      314.29      8.48 o
   5   4   0     1225.94     1106.58     25.62 o
   6   4   0        0.18       -0.09      3.24 o
   7   4   0       52.90       49.62      7.03 o
   8   4   0       90.69       92.12     16.06 o
   9   4   0      247.91      252.72     25.27 o
  10   4   0      199.70      219.43     21.67 o
  11   4   0       31.01       50.90     16.40 o
   1   5   0     1604.27     1755.27     18.12 o
   2   5   0      606.83      640.08     11.00 o
   3   5   0     1339.37     1282.88     16.58 o
   4   5   0      180.91      204.00      8.63 o
   5   5   0       18.31       25.95      4.09 o
   6   5   0      140.44      133.54     11.16 o
   7   5   0      483.95      488.20     22.56 o
   8   5   0      148.30      110.86     23.17 o
   9   5   0       38.72       46.73     16.88 o
  10   5   0       69.19       75.85     15.40 o
   0   6   0     1625.37     1551.75     26.13 o
   1   6   0     1956.12     2095.13     20.20 o
   2   6   0     1154.62     1218.13     17.47 o
   3   6   0      183.26      166.22      6.99 o
   4   6   0      418.43      426.27     11.38 o
   5   6   0       39.31       53.75      4.99 o
   6   6   0        3.47        1.38      5.28 o
   7   6   0        1.00       -1.62      6.14 o
   8   6   0        0.07        0.86      9.28 o
   9   6   0        4.11       -3.91      6.05 o
  10   6   0       68.51       74.72     14.86 o
   1   7   0      543.40      560.91      9.53 o
   2   7   0      590.44      595.09     16.55 o
   3   7   0      187.39      173.25      7.69 o
   4   7   0       53.21       53.87      5.63 o
   5   7   0       45.55       22.29      4.64 o
   6   7   0      298.99      268.83     13.89 o
   7   7   0      612.05      655.61     36.38 o
   8   7   0       51.10       41.34     13.82 o
   9   7   0        0.57        1.12      7.42 o
   0   8   0       55.50       53.85      6.16 o
   1   8   0       34.48       37.38      4.41 o
   2   8   0       16.06       20.28      3.88 o
   3   8   0       40.53       36.62      6.36 o
   4   8   0      212.02      174.98     15.97 o
   5   8   0       18.35       26.21      9.77 o
   6   8   0       63.04       56.82     13.57 o
   7   8   0        2.67        2.73      8.75 o
   8   8   0      116.69       94.58     15.16 o
   9   8   0       34.56       50.20     12.83 o
   1   9   0      429.19      441.72     13.16 o
   2   9   0      260.46      278.75     16.13 o
   3   9   0      193.29      175.32     31.05 o
   4   9   0       52.80       44.12      8.38 o
   5   9   0       41.11       69.74     14.67 o
   6   9   0       29.42       21.55     10.24 o
   7   9   0        8.47       10.70      8.21 o
   8   9   0        0.07        1.99      7.28 o
   0  10   0      665.62      683.18     43.16 o
   1  10   0       14.38        4.13      8.19 o
   2  10   0       27.77       31.29     12.12 o
   3  10   0        1.81        3.69      5.12 o
   4  10   0      414.58      403.42     30.24 o
   5  10   0        4.31        0.15      6.08 o
   6  10   0        3.00        1.74      6.70 o
   7  10   0       37.58       40.53     11.81 o
   8  10   0      211.65      263.62     28.91 o
   1  11   0        7.17       24.33     14.98 o
   2  11   0        7.36       19.72     12.09 o
   3  11   0       21.42       43.09     13.07 o
   4  11   0       20.82       17.54      6.58 o
   5  11   0       41.56       25.38      9.45 o
   6  11   0      302.76      296.32     31.31 o
   7  11   0       65.21       51.62     12.58 o
   0  12   0        1.37        6.40     12.77 o
   1  12   0      118.56      155.16     19.09 o
   2  12   0       57.51       67.32     18.76 o
   3  12   0      116.75      113.38     20.04 o
   4  12   0       30.81       12.75      8.87 o
   5  12   0       19.02       35.85     20.72 o
   1  13   0       34.90       33.04     11.97 o
   2  13   0       20.99       35.42     14.84 o
   3  13   0       26.01       32.11     13.68 o
   4  13   0        2.49        1.84     10.03 o
   1   0   1      341.71      343.80      4.17 o
   2   0   1     1100.28     1110.40     12.15 o
   3   0   1      566.91      592.45      9.65 o
   4   0   1     2648.12     2779.56     25.11 o
   5   0   1      259.13      235.75      6.99 o
   6   0   1     1932.43     1913.24     24.41 o
   7   0   1       15.58       17.93      3.60 o
   8   0   1        0.04        3.78      3.18 o
   9   0   1       27.71       25.21      8.97 o
  10   0   1      327.70      371.06     39.80 o
   0   1   1      320.82      295.50      5.77 o
   1   1   1     6745.83     6848.99     48.68 o
   2   1   1       68.90       74.83      2.42 o
   3   1   1     3777.89     4130.98     29.20 o
   4   1   1      447.78      522.97      7.04 o
   5   1   1       46.20       45.10      2.37 o
   6   1   1      217.19      205.76      4.96 o
   7   1   1       28.34       33.11      3.10 o
   8   1   1      234.20      240.71      8.24 o
   9   1   1        5.91        4.84      3.94 o
  10   1   1        3.11        0.02     11.19 o
   0   2   1     9642.38    10212.19     64.83 o
   1   2   1    19914.18    20148.34     89.29 o
   2   2   1      639.01      705.89      8.21 o
   3   2   1      770.93      895.81      9.47 o
   4   2   1      340.26      342.58      6.98 o
   5   2   1      774.09      830.57     10.99 o
   6   2   1      801.62      749.91     10.71 o
   7   2   1       74.31       62.98      3.75 o
   8   2   1        7.46        8.27      3.12 o
   9   2   1       50.82       54.91     11.22 o
  10   2   1       13.14       17.36      6.63 o
   0   3   1      181.64      196.19      3.89 o
   1   3   1     4753.14     5190.32     22.84 o
   2   3   1      189.64      170.83      2.39 o
   3   3   1       90.09      110.72      4.95 o
   4   3   1      836.22      797.03     12.43 o
   5   3   1      301.61      335.79      7.38 o
   6   3   1      592.32      606.97     11.25 o
   7   3   1      125.85      111.85      5.85 o
   8   3   1     1080.94     1130.86     22.57 o
   9   3   1      147.67      149.86     11.41 o
  10   3   1       13.98       11.08      5.57 o
  11   3   1       20.53       30.34     11.70 o
   0   4   1     1332.11     1342.65     14.66 o
   1   4   1     5586.87     5784.17     31.00 o
   2   4   1     1477.82     1701.88     13.32 o
   3   4   1      106.40      111.99      2.16 o
   4   4   1      259.52      237.34      5.24 o
   5   4   1       40.85       43.85      4.38 o
   6   4   1      148.81      137.51      7.46 o
   7   4   1       33.54       27.78      4.27 o
   8   4   1       90.70       89.85     16.17 o
   9   4   1       48.75       42.08      7.97 o
  10   4   1      133.62      135.30     12.26 o
  11   4   1       18.60       15.87      7.52 o
   0   5   1      148.65      138.96      4.58 o
   1   5   1     2051.75     2068.67     13.77 o
   2   5   1      956.05      991.29     10.07 o
   3   5   1      607.61      614.94     10.44 o
   4   5   1      196.29      207.40      5.21 o
   5   5   1      110.87      103.66      4.78 o
   6   5   1       97.67       80.43      6.35 o
   7   5   1        2.79        2.89      3.92 o
   8   5   1      221.76      214.70     16.17 o
   9   5   1      185.70      210.36     15.74 o
  10   5   1       65.55       73.31      9.92 o
   0   6   1      111.93      116.08      4.87 o
   1   6   1      104.92      110.95      3.00 o
   2   6   1      923.22      976.06     10.11 o
   3   6   1      874.45      893.73     11.24 o
   4   6   1      384.87      364.24      6.56 o
   5   6   1      450.47      379.82      7.75 o
   6   6   1      558.00      553.69     19.30 o
   7   6   1      195.05      201.94     16.51 o
   8   6   1       42.90       43.18      9.03 o
   9   6   1       60.64       71.80     10.18 o
  10   6   1      224.17      231.12     16.66 o
   0   7   1      135.64      122.12      5.45 o
   1   7   1      323.30      360.80      5.39 o
   2   7   1      125.94      121.22      4.79 o
   3   7   1      776.06      814.05     11.47 o
   4   7   1      676.77      658.87      9.73 o
   5   7   1      109.52       96.83      5.25 o
   6   7   1      116.83      129.66      9.79 o
   7   7   1       96.62      112.80     14.55 o
   8   7   1       38.36       39.49      8.09 o
   9   7   1       11.74        8.22      6.33 o
   0   8   1      151.97      177.92      6.77 o
   1   8   1      769.85      780.69     10.44 o
   2   8   1      572.10      583.92     10.15 o
   3   8   1      634.72      634.36     10.71 o
   4   8   1      196.26      186.92     11.54 o
   5   8   1      209.19      197.05     17.36 o
   6   8   1       21.43       33.30      9.64 o
   7   8   1       37.28       27.13      7.19 o
   8   8   1       52.05       52.19      9.42 o
   9   8   1       29.34       14.77      6.47 o
   0   9   1      250.50      283.00     11.24 o
   1   9   1       84.08       82.01      4.95 o
   2   9   1      285.06      297.84     10.67 o
   3   9   1       46.51       49.25      6.42 o
   4   9   1       49.12       48.60      6.00 o
   5   9   1      168.43      165.68     23.83 o
   6   9   1       48.66       48.83      8.34 o
   7   9   1      384.96      421.14     33.37 o
   8   9   1      184.94      201.05     17.76 o
   0  10   1       14.60        3.76      7.33 o
   1  10   1      170.75      186.72     13.19 o
   2  10   1      335.72      347.19     20.50 o
   3  10   1       56.84       68.31      8.85 o
   4  10   1       84.96       78.82      8.58 o
   5  10   1       53.59       44.42      8.32 o
   6  10   1       59.97       41.87      7.57 o
   7  10   1      165.68      161.31     13.53 o
   8  10   1       59.31       72.47     10.70 o
   0  11   1      679.86      766.97     72.99 o
   1  11   1      138.84      158.11     22.42 o
   2  11   1       52.35       62.65     13.01 o
   3  11   1      300.63      295.08     33.97 o
   4  11   1       88.54       83.90      8.23 o
   5  11   1       27.08       18.63      6.21 o
   6  11   1       35.46       32.58      7.44 o
   7  11   1      162.23      157.37     13.89 o
   0  12   1       17.41        3.27     19.00 o
   1  12   1       34.62       35.27      7.88 o
   2  12   1       17.24       22.56     11.05 o
   3  12   1      185.85      210.56     17.79 o
   4  12   1       39.74       32.98      7.18 o
   5  12   1       35.44       14.22     11.22 o
   0  13   1       87.24       87.43     17.14 o
   1  13   1        8.67        6.89      6.92 o
   2  13   1       38.06       46.80     19.80 o
   3  13   1       91.25       97.81     23.08 o
   4  13   1       17.66       16.42      5.53 o
   0   0   2      307.82      149.62      5.42 o
   1   0   2      710.64      711.90      7.41 o
   2   0   2     2793.41     2915.19     24.73 o
   3   0   2       25.32       36.13      2.09 o
   4   0   2     2773.89     3115.69     27.48 o
   5   0   2       15.30       13.37      1.80 o
   6   0   2      178.00      185.69      5.66 o
   7   0   2       15.06        5.19      2.70 o
   8   0   2        0.01        1.17      2.95 o
   9   0   2       51.03       68.80     18.67 o
  10   0   2       10.43        9.55     12.55 o
   0   1   2     3279.59     3469.46     21.05 o
   1   1   2     1590.77     1631.59     12.77 o
   2   1   2     5406.98     5568.37     35.65 o
   3   1   2      177.64      219.15      3.60 o
   4   1   2      683.07      738.59      7.78 o
   5   1   2      208.96      234.40      4.78 o
   6   1   2      260.86      253.03      5.42 o
   7   1   2     1574.40     1570.89     15.43 o
   8   1   2       71.88       70.25      6.35 o
   9   1   2      141.25      140.74     10.29 o
  10   1   2       19.97       19.81     13.74 o
   0   2   2     9532.68     9651.45     64.50 o
   1   2   2     4710.31     5049.07     23.52 o
   2   2   2      929.51      995.28     10.09 o
   3   2   2      463.66      533.46      7.26 o
   4   2   2      379.20      393.64      6.89 o
   5   2   2     1638.38     1536.80     22.32 o
   6   2   2      267.61      237.47      6.06 o
   7   2   2      218.59      205.95      6.09 o
   8   2   2       23.94       15.24      3.66 o
   9   2   2      378.75      412.51     16.44 o
  10   2   2       97.53       83.15     11.89 o
   0   3   2      522.62      576.10      6.25 o
   1   3   2     1129.24     1241.48      7.12 o
   2   3   2     4127.50     4266.68     23.62 o
   3   3   2      126.25       95.56      4.30 o
   4   3   2      548.78      566.06      9.49 o
   5   3   2      124.71      131.67      5.01 o
   6   3   2        9.64        5.54      2.47 o
   7   3   2      103.06       89.86      5.40 o
   8   3   2       22.60       20.94      5.26 o
   9   3   2       40.87       29.39      6.95 o
  10   3   2        7.59        9.36      6.82 o
  11   3   2       62.70       70.14     10.93 o
   0   4   2     1807.91     1682.57     17.28 o
   1   4   2     3294.59     3611.12     20.13 o
   2   4   2     4073.37     4555.96     25.57 o
   3   4   2       85.15       78.98      1.88 o
   4   4   2      686.30      696.86      8.60 o
   5   4   2     1314.37     1140.86     18.49 o
   6   4   2       25.86       10.27      3.18 o
   7   4   2      120.84      113.38      8.97 o
   8   4   2      117.69      118.50     12.45 o
   9   4   2      228.02      224.35     16.56 o
  10   4   2      207.18      224.48     19.53 o
  11   4   2       68.45       89.30     16.05 o
   0   5   2        3.90        7.62      1.78 o
   1   5   2      708.03      780.41      7.33 o
   2   5   2     1653.43     1712.67     14.48 o
   3   5   2      500.23      453.84      6.66 o
   4   5   2      233.44      223.54      5.41 o
   5   5   2      107.08       96.93      4.86 o
   6   5   2      439.65      394.10     11.89 o
   7   5   2      565.33      578.90     20.25 o
   8   5   2      227.52      264.80     27.89 o
   9   5   2      116.28      122.08     12.43 o
  10   5   2       79.89       73.36     10.58 o
   0   6   2     2248.65     2156.36     23.27 o
   1   6   2      203.36      186.06      3.79 o
   2   6   2      282.00      315.59      5.70 o
   3   6   2     1075.64     1109.35     12.87 o
   4   6   2      181.68      196.35      5.08 o
   5   6   2      457.40      428.47      8.77 o
   6   6   2      278.31      266.33     15.01 o
   7   6   2       10.99        1.06      4.62 o
   8   6   2        3.92       -3.12      4.82 o
   9   6   2       66.93       53.01     10.11 o
  10   6   2       67.54       53.72      9.52 o
   0   7   2       49.46       46.81      3.90 o
   1   7   2     1187.06     1259.41     10.54 o
   2   7   2      175.41      164.29      5.17 o
   3   7   2       20.47       21.74      2.70 o
   4   7   2        9.04        8.32      1.95 o
   5   7   2       64.65       45.11      3.92 o
   6   7   2      294.54      277.41     13.30 o
   7   7   2      265.23      260.64     16.21 o
   8   7   2      622.82      632.53     23.83 o
   9   7   2      134.19      159.73     14.87 o
   0   8   2      199.36      207.45      7.16 o
   1   8   2      470.63      477.00      7.79 o
   2   8   2      187.53      181.82      5.85 o
   3   8   2       84.68       73.45      4.38 o
   4   8   2      137.00      139.79      7.19 o
   5   8   2      593.59      562.43     19.22 o
   6   8   2       61.79       47.41      7.96 o
   7   8   2       89.32      109.05     12.14 o
   8   8   2      518.60      593.08     24.81 o
   9   8   2       72.82       47.21      8.74 o
   0   9   2       88.73       94.59      8.98 o
   1   9   2      681.87      695.50     12.13 o
   2   9   2      315.20      312.59     11.93 o
   3   9   2      136.80      153.63     10.07 o
   4   9   2      601.22      562.90     15.22 o
   5   9   2      104.38      105.96     10.83 o
   6   9   2       29.26       28.55      8.07 o
   7   9   2       31.24       32.72      8.27 o
   8   9   2       77.21       76.63     11.11 o
   0  10   2       22.20       14.86      7.89 o
   1  10   2       67.94       70.71      8.71 o
   2  10   2       67.69       74.48     11.77 o
   3  10   2      277.69      303.45     13.06 o
   4  10   2      285.82      286.84     18.17 o
   5  10   2        7.33        6.45      5.03 o
   6  10   2       27.57       24.10      7.19 o
   7  10   2       96.29      123.36     13.37 o
   8  10   2       80.07       67.83     17.25 o
   0  11   2        9.24       -7.14      7.26 o
   1  11   2       96.15      104.55     10.87 o
   2  11   2       36.75       38.10     10.06 o
   3  11   2      340.25      324.86     19.22 o
   4  11   2      124.05      122.39      8.08 o
   5  11   2       16.75       20.71      6.30 o
   6  11   2      286.32      336.11     27.28 o
   7  11   2       86.53       82.88     10.65 o
   0  12   2       30.26       29.90     10.46 o
   1  12   2      164.08      179.76     20.56 o
   2  12   2       48.36       61.77     12.77 o
   3  12   2        9.43       21.06      8.09 o
   4  12   2       99.64       68.86     11.72 o
   5  12   2        5.50        6.72     10.54 o
   0  13   2       11.05        4.66      9.48 o
   1  13   2       67.75       72.44     11.10 o
   2  13   2      101.73      100.84     17.19 o
   3  13   2       10.25        8.23      7.91 o
   4  13   2       37.42       22.66      6.41 o
   1   0   3      834.65      847.69      8.27 o
   2   0   3      157.84      159.22      3.12 o
   3   0   3      310.87      310.48      5.23 o
   4   0   3       57.12       29.84      1.70 o
   5   0   3      898.00      856.67     12.05 o
   6   0   3     1819.60     1793.17     19.75 o
   7   0   3      126.95      105.16      6.18 o
   8   0   3       46.82       55.83      7.12 o
   9   0   3      187.06      186.24     28.66 o
  10   0   3      280.42      376.39     40.89 o
   0   1   3       67.52       69.72      1.34 o
   1   1   3     4900.76     5062.19     27.49 o
   2   1   3      502.23      501.99      5.55 o
   3   1   3      854.33      859.69      8.21 o
   4   1   3     1472.12     1531.63     13.07 o
   5   1   3       14.14       13.84      1.84 o
   6   1   3      129.13      133.47      4.18 o
   7   1   3      233.88      212.85      5.52 o
   8   1   3      608.46      582.36     14.28 o
   9   1   3       27.93       21.97      5.97 o
  10   1   3        7.90        2.58      8.12 o
  11   1   3       73.39      132.94     30.63 o
   0   2   3     9944.42    10146.84     80.67 o
   1   2   3     6548.58     6697.38     29.97 o
   2   2   3       15.61       14.97      1.19 o
   3   2   3     1577.00     1757.62     14.03 o
   4   2   3      141.83      136.95      4.09 o
   5   2   3       14.61       12.09      1.89 o
   6   2   3      709.86      675.56     10.16 o
   7   2   3       24.19       13.74      2.67 o
   8   2   3       16.42       15.14      4.02 o
   9   2   3      111.99      118.69     14.44 o
  10   2   3      314.65      336.14     18.36 o
  11   2   3      100.49       56.95     22.76 o
   0   3   3       53.95       65.67      2.15 o
   1   3   3     2663.98     2776.37     14.01 o
   2   3   3      294.76      298.14      4.52 o
   3   3   3      346.71      352.06      5.64 o
   4   3   3      769.87      727.37     10.97 o
   5   3   3       44.00       50.48      3.71 o
   6   3   3      689.90      629.16     11.49 o
   7   3   3      606.77      609.06     12.31 o
   8   3   3      808.23      791.83     20.83 o
   9   3   3       78.47      101.67      9.80 o
  10   3   3       83.06       92.87     12.15 o
  11   3   3       46.94       46.20      9.57 o
   0   4   3      598.75      555.58      8.92 o
   1   4   3      355.77      330.37      3.85 o
   2   4   3     1654.89     1735.88     11.83 o
   3   4   3      487.98      521.85      4.72 o
   4   4   3      129.44      130.20      4.80 o
   5   4   3     1023.11      939.16     17.43 o
   6   4   3      749.21      705.58     18.31 o
   7   4   3      137.21      144.74      9.86 o
   8   4   3      242.61      237.58     14.68 o
   9   4   3       87.55       95.17     11.06 o
  10   4   3       97.30       59.84     11.16 o
  11   4   3       40.79       43.75      9.76 o
   0   5   3      717.57      712.15     10.57 o
   1   5   3      243.87      193.36      3.50 o
   2   5   3     1553.37     1638.40     14.07 o
   3   5   3      908.03      893.12      9.92 o
   4   5   3      208.25      207.00      5.53 o
   5   5   3       23.65       30.32      2.74 o
   6   5   3      168.19      142.05      8.13 o
   7   5   3      211.03      204.89     14.81 o
   8   5   3      455.13      454.60     19.44 o
   9   5   3       95.56       93.76     15.77 o
  10   5   3       57.97       79.21     12.86 o
   0   6   3       20.86       13.01      2.51 o
   1   6   3       29.53       31.02      1.98 o
   2   6   3      674.49      723.34      9.27 o
   3   6   3       29.71       31.41      2.67 o
   4   6   3      391.62      349.94      8.67 o
   5   6   3      234.72      221.98      6.23 o
   6   6   3      335.00      344.75     15.71 o
   7   6   3      380.70      402.97     18.41 o
   8   6   3      324.12      302.52     28.20 o
   9   6   3      150.64      176.48     15.12 o
  10   6   3      101.74       98.57     14.28 o
   0   7   3      443.60      435.56      9.08 o
   1   7   3      165.29      161.28      3.97 o
   2   7   3      270.07      260.91      6.06 o
   3   7   3      543.98      517.69      9.02 o
   4   7   3      657.49      655.66      9.49 o
   5   7   3      192.00      186.77      6.87 o
   6   7   3        8.01        6.27      3.73 o
   7   7   3       65.67       84.80     16.64 o
   8   7   3      146.55      142.85     13.41 o
   9   7   3      401.72      383.64     23.74 o
   0   8   3      779.28      829.03     14.20 o
   1   8   3      157.96      152.99      4.87 o
   2   8   3      538.19      559.22      9.57 o
   3   8   3      141.09      145.44      6.23 o
   4   8   3       11.05       17.04      3.54 o
   5   8   3      432.55      416.13     17.74 o
   6   8   3       50.37       43.02     10.87 o
   7   8   3        0.65        5.19      5.17 o
   8   8   3      172.76      189.15     16.11 o
   9   8   3       38.13       19.24      7.81 o
   0   9   3       24.78       20.26      4.15 o
   1   9   3      121.65      116.19      5.86 o
   2   9   3       93.36       91.31      7.32 o
   3   9   3      196.78      200.19     13.51 o
   4   9   3       24.67       19.88      4.06 o
   5   9   3      297.96      333.78     17.16 o
   6   9   3      101.19      105.18     11.50 o
   7   9   3       39.93       39.54      8.48 o
   8   9   3      244.99      237.84     18.19 o
   0  10   3        0.22        3.77      7.12 o
   1  10   3        9.89       19.27      5.27 o
   2  10   3      364.29      408.35     22.16 o
   3  10   3       53.60       46.71      8.60 o
   4  10   3       34.69       31.04      5.17 o
   5  10   3       47.10       45.19      8.56 o
   6  10   3       48.40       41.63      8.56 o
   7  10   3      329.83      367.76     21.13 o
   0  11   3      218.99      259.36     22.02 o
   1  11   3       36.80       42.82      9.51 o
   2  11   3       42.08       45.66     10.78 o
   3  11   3      109.52      109.76     13.23 o
   4  11   3      213.33      209.46     13.06 o
   5  11   3       65.46       51.03      9.14 o
   6  11   3       23.04       25.52      6.99 o
   7  11   3       42.60       24.92     13.08 o
   0  12   3        2.51       12.26      9.35 o
   1  12   3       52.61       58.16      9.25 o
   2  12   3       20.42       11.70      8.91 o
   3  12   3       35.55       58.60     11.08 o
   4  12   3        3.12        6.42      5.12 o
   5  12   3        9.41        5.51      9.81 o
   0  13   3      221.12      211.39     39.47 o
   1  13   3        1.21        3.12      6.74 o
   2  13   3       21.00       20.29      9.30 o
   3  13   3       23.01       21.53      8.77 o
   4  13   3       19.83       19.51     16.18 o
   0   0   4     6319.84     6445.05     45.61 o
   1   0   4      602.61      578.78      5.32 o
   2   0   4      392.87      379.31      5.60 o
   3   0   4        2.94        4.49      1.02 o
   4   0   4        1.68        1.40      0.91 o
   5   0   4      335.24      335.23      5.92 o
   6   0   4      196.21      204.58      6.09 o
   7   0   4      195.21      189.69      7.73 o
   8   0   4        4.03       13.39      5.34 o
   9   0   4      607.12      618.06     46.13 o
  10   0   4       71.85       52.98     19.31 o
  11   0   4        0.94        3.68     13.50 o
   0   1   4     1581.47     1598.17     10.76 o
   1   1   4      562.16      587.76      3.94 o
   2   1   4      997.31     1013.48      8.55 o
   3   1   4     1397.99     1473.56     12.67 o
   4   1   4      464.42      488.02      6.04 o
   5   1   4       12.93        9.13      1.28 o
   6   1   4      230.57      248.55      5.62 o
   7   1   4     1286.12     1255.21     14.27 o
   8   1   4       43.83       48.86      6.33 o
   9   1   4      334.54      339.85     16.53 o
  10   1   4       65.62       66.05     14.40 o
  11   1   4       91.85       91.12     26.66 o
   0   2   4      942.36      894.89      7.79 o
   1   2   4     2137.71     2203.11     10.65 o
   2   2   4      485.28      516.81      4.33 o
   3   2   4        8.08       14.45      1.52 o
   4   2   4     1182.78     1220.13     11.62 o
   5   2   4     1094.65     1105.84     11.98 o
   6   2   4      293.45      319.00      7.53 o
   7   2   4      144.49      122.22      5.97 o
   8   2   4       25.06       24.89      5.00 o
   9   2   4      494.98      528.69     19.58 o
  10   2   4      213.31      225.01     15.67 o
  11   2   4      169.86      182.57     35.08 o
   0   3   4      546.45      544.21      6.14 o
   1   3   4     1177.23     1200.75      7.76 o
   2   3   4     1554.21     1544.76      9.61 o
   3   3   4      441.02      438.97      5.46 o
   4   3   4       89.66      104.93      4.48 o
   5   3   4      318.26      357.20      8.89 o
   6   3   4      429.23      378.65      8.89 o
   7   3   4       65.79       74.59      5.35 o
   8   3   4        2.82        3.71      3.84 o
   9   3   4       38.69       38.97      7.75 o
  10   3   4       82.65       90.32     11.15 o
  11   3   4       67.18       78.29     11.40 o
   0   4   4      295.65      272.18      6.71 o
   1   4   4     1397.80     1457.06     10.86 o
   2   4   4      695.53      755.69      7.24 o
   3   4   4      121.26      120.20      2.39 o
   4   4   4     1428.02     1429.26     14.60 o
   5   4   4      639.12      638.41     13.33 o
   6   4   4      384.72      363.74     12.55 o
   7   4   4      257.95      248.54     11.42 o
   8   4   4       35.50       23.20      5.85 o
   9   4   4      406.63      459.06     20.71 o
  10   4   4       23.15       18.23      8.20 o
  11   4   4       17.02       28.59     17.68 o
   0   5   4       50.92       61.22      3.31 o
   1   5   4      134.22      142.54      3.68 o
   2   5   4      217.99      214.40      4.34 o
   3   5   4      769.36      731.25      8.66 o
   4   5   4      564.65      571.94      8.58 o
   5   5   4      346.36      373.95      7.54 o
   6   5   4      311.08      320.37     12.24 o
   7   5   4      792.12      777.24     23.14 o
   8   5   4      400.07      395.86     22.40 o
   9   5   4      205.53      214.38     15.95 o
  10   5   4       32.50       42.03      9.50 o
   0   6   4     1381.20     1342.29     16.16 o
   1   6   4     1685.08     1686.44     13.07 o
   2   6   4      414.36      446.22      6.98 o
   3   6   4       42.29       46.53      3.19 o
   4   6   4      561.33      564.58      8.78 o
   5   6   4      156.63      145.95      5.87 o
   6   6   4        2.50        4.67      3.11 o
   7   6   4      120.06      133.10     11.78 o
   8   6   4      392.72      447.40     20.56 o
   9   6   4      223.41      230.97     17.04 o
  10   6   4        7.19        9.71      7.79 o
   0   7   4        2.53        4.48      2.29 o
   1   7   4      324.24      330.10      5.21 o
   2   7   4     1420.93     1426.21     14.88 o
   3   7   4      751.80      759.33     10.77 o
   4   7   4       15.08       10.89      2.06 o
   5   7   4        2.49        3.01      2.49 o
   6   7   4       49.33       34.40      6.95 o
   7   7   4       96.46       79.46     10.55 o
   8   7   4      120.03      115.18     14.78 o
   9   7   4      103.49      102.79     12.75 o
   0   8   4        0.66        0.78      2.06 o
   1   8   4      112.85      109.84      4.27 o
   2   8   4       78.11       89.83      4.47 o
   3   8   4      761.57      788.26     11.70 o
   4   8   4      371.71      377.15     10.43 o
   5   8   4      199.43      189.77     13.04 o
   6   8   4      457.55      457.56     19.77 o
   7   8   4       65.21       69.88     16.71 o
   8   8   4       14.43       13.44      6.70 o
   9   8   4      327.49      324.09     20.77 o
   0   9   4        0.34        6.32      6.09 o
   1   9   4      147.97      164.80      6.46 o
   2   9   4      182.47      167.45     11.68 o
   3   9   4     1482.07     1499.26     26.04 o
   4   9   4       34.40       30.31      4.62 o
   5   9   4       56.75       43.66      8.95 o
   6   9   4      104.73      107.95     11.56 o
   7   9   4      126.05      128.60     13.06 o
   8   9   4       33.61       27.41      8.24 o
   0  10   4      231.48      261.92     20.41 o
   1  10   4       97.15       94.23     11.11 o
   2  10   4      198.70      233.46     19.26 o
   3  10   4       52.23       63.99      7.47 o
   4  10   4      314.75      331.42     12.12 o
   5  10   4       87.43       76.74     10.35 o
   6  10   4       51.91       45.41      8.72 o
   7  10   4       36.89       37.29      9.08 o
   0  11   4      242.85      261.94     22.14 o
   1  11   4       40.03       27.28      7.13 o
   2  11   4        8.68       18.83      8.51 o
   3  11   4      261.98      280.01     19.17 o
   4  11   4        1.96        5.83      4.10 o
   5  11   4       76.99       70.27     11.39 o
   6  11   4      188.21      169.96     17.11 o
   0  12   4        0.25        6.61      8.58 o
   1  12   4      362.90      391.26     19.43 o
   2  12   4      108.33       94.71     14.80 o
   3  12   4       95.17       93.09     11.27 o
   4  12   4       22.71       18.45      6.57 o
   5  12   4       80.14       41.74     33.57 o
   0  13   4      251.68      291.86     25.92 o
   1  13   4       88.47       80.97     14.22 o
   2  13   4       65.25       59.32     12.88 o
   3  13   4       10.79       11.36      9.37 o
   1   0   5      473.39      488.26      4.25 o
   2   0   5       81.59       81.34      2.60 o
   3   0   5      508.30      497.43      8.31 o
   4   0   5      178.05      200.75      4.17 o
   5   0   5     1709.48     1737.87     16.92 o
   6   0   5     2409.37     2467.32     22.78 o
   7   0   5      101.36       80.24      6.17 o
   8   0   5      418.59      381.25     17.12 o
   9   0   5       71.90       65.14     19.51 o
  10   0   5      100.09      115.81     27.02 o
  11   0   5        1.47        6.51     14.27 o
   0   1   5     1771.40     1798.58     11.10 o
   1   1   5      283.16      270.38      2.15 o
   2   1   5     2069.78     2078.12     12.68 o
   3   1   5      783.03      785.08      7.82 o
   4   1   5     1516.36     1525.49     11.90 o
   5   1   5       29.13       29.87      1.93 o
   6   1   5      214.68      206.08      4.43 o
   7   1   5      105.44      118.02      5.06 o
   8   1   5      125.89      133.72     10.79 o
   9   1   5       19.25       11.24      6.75 o
  10   1   5      143.93      165.05     22.04 o
  11   1   5       34.94       18.65     14.15 o
   0   2   5     5919.65     5937.42     36.13 o
   1   2   5     1017.68     1018.57      5.77 o
   2   2   5      691.38      711.65      5.78 o
   3   2   5      649.53      623.35      6.92 o
   4   2   5      884.00      903.07      9.34 o
   5   2   5      795.19      836.45      9.60 o
   6   2   5      391.87      383.16      7.95 o
   7   2   5       47.81       47.74      3.58 o
   8   2   5      263.81      282.27     13.17 o
   9   2   5       16.31        9.92      5.04 o
  10   2   5      202.93      187.63     20.64 o
  11   2   5       22.34       16.49     12.32 o
   0   3   5      292.51      313.18      4.25 o
   1   3   5      661.85      630.57      4.41 o
   2   3   5      115.52      133.66      2.32 o
   3   3   5     2291.30     2293.47     14.45 o
   4   3   5      497.67      486.87      8.22 o
   5   3   5      184.19      195.18      7.14 o
   6   3   5       49.74       50.04      4.17 o
   7   3   5      160.26      145.69      7.07 o
   8   3   5      852.76      860.29     21.95 o
   9   3   5      136.47      133.21     12.29 o
  10   3   5      127.49      128.05     12.96 o
  11   3   5       43.53       45.82     10.64 o
   0   4   5      422.51      372.52      6.57 o
   1   4   5     1054.70     1062.32      8.80 o
   2   4   5     1208.98     1184.02      9.76 o
   3   4   5       48.38       44.83      1.83 o
   4   4   5      442.59      442.17      7.26 o
   5   4   5      157.97      148.29      6.75 o
   6   4   5      394.76      416.01     11.95 o
   7   4   5      441.03      440.44     14.15 o
   8   4   5       23.39       19.67      5.49 o
   9   4   5      137.86      156.75     10.48 o
  10   4   5      299.62      361.63     23.03 o
   0   5   5      398.30      388.72      7.73 o
   1   5   5     1465.76     1430.84     10.81 o
   2   5   5     2170.97     2178.22     17.72 o
   3   5   5      757.30      760.82      8.74 o
   4   5   5      331.29      319.12      6.87 o
   5   5   5       93.59      102.19      4.54 o
   6   5   5      156.62      164.17      8.97 o
   7   5   5       72.44       66.44      8.49 o
   8   5   5      252.34      260.75     20.52 o
   9   5   5      101.75      103.81     13.04 o
  10   5   5        0.68       17.79      8.04 o
   0   6   5      276.94      289.88      6.92 o
   1   6   5       22.62       18.01      1.65 o
   2   6   5      296.37      289.22      5.69 o
   3   6   5      600.51      569.54      8.08 o
   4   6   5      113.11      101.06      4.98 o
   5   6   5      975.78      965.73     12.78 o
   6   6   5      685.29      663.48     16.29 o
   7   6   5       92.68       96.12     13.67 o
   8   6   5       99.79      117.30     12.16 o
   9   6   5       22.22       21.83      7.30 o
  10   6   5       63.03       36.40     10.49 o
   0   7   5      487.86      499.28     11.51 o
   1   7   5      554.95      550.53      7.22 o
   2   7   5     1012.01      991.37     12.03 o
   3   7   5      124.76      134.86      4.90 o
   4   7   5      440.02      447.04      7.61 o
   5   7   5      249.12      263.43      9.04 o
   6   7   5       78.30       82.30      9.40 o
   7   7   5      172.56      158.81     13.44 o
   8   7   5      219.17      219.04     16.33 o
   9   7   5       36.99       40.67      9.19 o
   0   8   5      961.07      969.66     15.50 o
   1   8   5      105.43      106.31      4.52 o
   2   8   5       63.28       63.47      3.80 o
   3   8   5      745.24      753.65     11.48 o
   4   8   5       86.16      103.41      6.57 o
   5   8   5      106.65      109.71     10.58 o
   6   8   5       31.17       27.19      6.65 o
   7   8   5      101.15       82.83     10.87 o
   8   8   5      158.21      185.38     16.02 o
   9   8   5       27.38       19.93      7.66 o
   0   9   5      116.70      122.88     10.62 o
   1   9   5      122.01      121.66      5.52 o
   2   9   5       29.98       29.04      6.02 o
   3   9   5      249.40      268.19     11.85 o
   4   9   5      606.72      632.04     16.40 o
   5   9   5      142.38      130.53     13.12 o
   6   9   5       27.82       30.06      7.55 o
   7   9   5      316.27      315.32     22.58 o
   8   9   5       13.08       11.39      6.89 o
   0  10   5      323.65      289.53     30.65 o
   1  10   5       29.57       31.33      7.92 o
   2  10   5      543.61      570.34     26.47 o
   3  10   5       77.66       74.99     10.00 o
   4  10   5      281.85      258.36     13.02 o
   5  10   5       75.38       53.59      8.95 o
   6  10   5       82.30       86.42     10.83 o
   7  10   5        5.74        4.80      7.57 o
   0  11   5      416.85      429.35     25.75 o
   1  11   5      217.12      254.82     19.56 o
   2  11   5      136.18      156.70     14.52 o
   3  11   5       35.51       44.43      9.61 o
   4  11   5      101.28       85.05      7.37 o
   5  11   5       98.74       74.48     11.06 o
   6  11   5        2.68        6.44      6.24 o
   0  12   5        4.18        1.49      8.52 o
   1  12   5       10.35       12.96      6.53 o
   2  12   5      150.36      109.52     27.07 o
   3  12   5      119.01      115.53     12.45 o
   4  12   5      226.71      247.55     13.68 o
   5  12   5      137.30      124.60     24.95 o
   0  13   5      277.31      272.51     25.03 o
   1  13   5       74.23       76.10     11.15 o
   2  13   5       10.38       18.49      8.91 o
   3  13   5        2.68        7.69      6.45 o
   0   0   6      176.44      173.79      3.14 o
   1   0   6     2593.60     2724.99     15.43 o
   2   0   6      518.83      513.40      7.82 o
   3   0   6      131.29      142.06      3.79 o
   4   0   6      371.19      383.65      6.29 o
   5   0   6      573.38      568.12      8.48 o
   6   0   6     2123.67     2038.83     20.15 o
   7   0   6       20.05       21.38      4.59 o
   8   0   6       82.49       73.03      9.38 o
   9   0   6        4.75        6.44     10.89 o
  10   0   6       16.65       12.09     13.84 o
   0   1   6      680.56      706.96      6.01 o
   1   1   6     1125.41     1171.06      6.05 o
   2   1   6     1677.14     1707.83      9.59 o
   3   1   6      588.28      599.86      6.53 o
   4   1   6      651.78      632.62      6.72 o
   5   1   6      657.25      621.21      6.68 o
   6   1   6      111.94      134.37      3.77 o
   7   1   6      123.08      105.21      4.37 o
   8   1   6      443.54      428.10     16.56 o
   9   1   6       41.19       51.95      7.85 o
  10   1   6      118.18      153.20     21.63 o
  11   1   6       20.40       16.77     12.21 o
   0   2   6      995.82     1082.46      8.65 o
   1   2   6     1136.89     1135.30      6.17 o
   2   2   6      389.60      426.63      3.56 o
   3   2   6      502.63      576.66      6.59 o
   4   2   6      667.43      648.24      8.36 o
   5   2   6      163.19      164.07      4.07 o
   6   2   6      782.15      756.85     12.04 o
   7   2   6      963.64      962.27     14.06 o
   8   2   6       78.86       90.47      6.10 o
   9   2   6       59.12       48.98      8.00 o
  10   2   6      114.11      131.39     18.97 o
  11   2   6      128.20      154.34     32.83 o
   0   3   6       56.64       51.02      1.93 o
   1   3   6      749.81      743.95      5.17 o
   2   3   6      580.21      585.04      5.13 o
   3   3   6     1775.08     1794.82     11.72 o
   4   3   6        2.15        1.34      1.16 o
   5   3   6      162.48      152.30      5.87 o
   6   3   6       42.44       41.80      4.12 o
   7   3   6      304.15      327.11     10.57 o
   8   3   6      307.09      303.91     12.17 o
   9   3   6      231.23      239.99     15.58 o
  10   3   6      274.99      328.14     25.20 o
  11   3   6       39.88       36.81      9.14 o
   0   4   6      708.88      742.66      9.92 o
   1   4   6     1270.79     1309.44     10.04 o
   2   4   6      288.94      297.51      4.54 o
   3   4   6      261.71      292.95      4.23 o
   4   4   6      327.62      302.91      7.39 o
   5   4   6      384.15      368.19      8.15 o
   6   4   6      370.98      365.15     11.51 o
   7   4   6      402.77      463.39     14.34 o
   8   4   6       21.61       18.13      5.77 o
   9   4   6       53.21       42.50      6.58 o
  10   4   6      227.00      258.49     20.09 o
   0   5   6       79.98       89.54      4.40 o
   1   5   6      144.60      134.11      3.08 o
   2   5   6      228.96      210.37      4.57 o
   3   5   6      848.23      837.34      9.35 o
   4   5   6      282.86      285.56      6.04 o
   5   5   6      274.42      273.29      6.63 o
   6   5   6      525.00      530.09     14.11 o
   7   5   6       38.62       33.95     11.14 o
   8   5   6       77.68       81.02      9.89 o
   9   5   6        7.78        6.80      6.72 o
  10   5   6       46.77       40.59      9.90 o
   0   6   6      498.65      478.50      7.69 o
   1   6   6     1956.91     1970.28     14.69 o
   2   6   6      290.69      300.17      7.07 o
   3   6   6       73.63       73.69      3.43 o
   4   6   6       60.26       55.80      3.28 o
   5   6   6      400.06      415.25      8.56 o
   6   6   6      151.37      141.78      8.52 o
   7   6   6       14.83       22.56      6.01 o
   8   6   6      122.53      120.29     12.24 o
   9   6   6      117.04      122.42     17.82 o
  10   6   6       31.31       20.90      9.40 o
   0   7   6      534.65      510.99      9.44 o
   1   7   6      737.93      738.74      9.13 o
   2   7   6      679.42      681.01      9.83 o
   3   7   6       89.06       81.50      3.83 o
   4   7   6      113.12      115.04      4.29 o
   5   7   6      322.50      331.66     10.30 o
   6   7   6      336.76      341.14     16.97 o
   7   7   6      212.66      180.44     14.19 o
   8   7   6      266.86      267.74     19.14 o
   9   7   6       41.46       35.02      9.93 o
   0   8   6       54.48       54.78      4.32 o
   1   8   6      132.59      130.36      4.67 o
   2   8   6        8.74       10.06      2.36 o
   3   8   6      138.94      140.19      6.97 o
   4   8   6      200.89      198.87      9.94 o
   5   8   6      195.36      203.49     18.68 o
   6   8   6       75.31       90.65     10.74 o
   7   8   6      198.40      202.06     15.38 o
   8   8   6       24.30       18.74      7.30 o
   9   8   6       55.19       39.85     10.60 o
   0   9   6      360.00      378.15     16.04 o
   1   9   6      266.92      276.67      7.72 o
   2   9   6      245.33      250.60     16.97 o
   3   9   6      304.60      308.00     17.49 o
   4   9   6      155.17      172.71      8.81 o
   5   9   6       12.97        5.96      5.91 o
   6   9   6       18.09        6.00      5.71 o
   7   9   6      110.29      100.23     12.00 o
   8   9   6        3.30        7.35      6.69 o
   0  10   6      121.16      162.62     14.41 o
   1  10   6      341.94      370.08     16.52 o
   2  10   6      288.63      302.87     17.73 o
   3  10   6      277.29      266.19     12.86 o
   4  10   6      522.75      542.55     15.17 o
   5  10   6       40.90       25.94      8.08 o
   6  10   6       23.08       12.80      6.48 o
   7  10   6       76.31       57.79     11.38 o
   0  11   6        2.04       22.91      9.55 o
   1  11   6       82.99       75.57     11.08 o
   2  11   6       87.23       91.32     11.91 o
   3  11   6       31.49       25.04      6.77 o
   4  11   6      211.08      186.93     10.91 o
   5  11   6      253.61      250.71     17.12 o
   6  11   6       21.95       16.12      8.34 o
   0  12   6       94.12       56.70     13.36 o
   1  12   6      250.84      231.12     23.42 o
   2  12   6       72.09      101.38     17.92 o
   3  12   6       55.63       65.51     18.13 o
   4  12   6      128.05      117.69     10.46 o
   5  12   6       96.99       69.62     16.90 o
   0  13   6      333.82      324.96     26.96 o
   1  13   6      236.14      220.55     16.35 o
   2  13   6       33.85       30.60     18.17 o
   3  13   6       70.96       63.00     10.55 o
   1   0   7     3937.40     3990.99     22.75 o
   2   0   7     1928.56     2039.33     15.56 o
   3   0   7      571.60      589.33      8.35 o
   4   0   7      193.04      232.86      4.93 o
   5   0   7      347.15      357.30      6.71 o
   6   0   7      188.07      194.81      5.97 o
   7   0   7       14.48       19.33      3.25 o
   8   0   7       11.91        9.66      5.33 o
   9   0   7      452.08      417.21     42.09 o
  10   0   7       10.80        9.94     12.57 o
  11   0   7      867.60      929.31     66.57 o
   0   1   7      128.86      128.70      2.47 o
   1   1   7       36.99       40.70      1.02 o
   2   1   7     4712.63     4823.69     22.97 o
   3   1   7      394.30      398.08      4.97 o
   4   1   7     1404.81     1442.05     11.07 o
   5   1   7     1242.05     1188.29     10.06 o
   6   1   7     1120.33     1130.91     11.53 o
   7   1   7       94.38       93.76      4.11 o
   8   1   7      249.99      245.47     13.76 o
   9   1   7      124.94      109.20     12.18 o
  10   1   7      131.42      126.82     32.35 o
  11   1   7       68.11       47.03     14.77 o
   0   2   7     1732.13     1734.07     12.94 o
   1   2   7      273.19      282.25      2.41 o
   2   2   7      339.32      329.80      3.05 o
   3   2   7      832.69      916.20      6.51 o
   4   2   7     2147.14     2121.38     17.55 o
   5   2   7       43.12       36.32      2.58 o
   6   2   7      300.11      313.94      8.31 o
   7   2   7      383.34      385.33      9.77 o
   8   2   7       19.96       16.19      3.86 o
   9   2   7       96.78       87.51     10.22 o
  10   2   7      299.52      333.35     41.94 o
  11   2   7      310.99      358.70     32.92 o
   0   3   7       33.76       32.19      1.96 o
   1   3   7      142.34      135.23      2.16 o
   2   3   7        4.94        8.58      0.95 o
   3   3   7     1101.91     1084.16      7.55 o
   4   3   7      369.43      390.12      4.81 o
   5   3   7      430.66      448.47      9.48 o
   6   3   7      185.68      199.72      7.82 o
   7   3   7     1160.21     1179.34     21.12 o
   8   3   7       54.85       50.78      8.86 o
   9   3   7      344.92      363.62     19.42 o
  10   3   7       54.70       53.77      9.45 o
  11   3   7       15.48       18.34      7.69 o
   0   4   7     1516.34     1457.96     16.45 o
   1   4   7      343.29      356.04      4.25 o
   2   4   7      724.43      695.12      7.31 o
   3   4   7      275.36      296.97      4.06 o
   4   4   7     1648.55     1664.65     15.30 o
   5   4   7      384.30      380.62     10.92 o
   6   4   7      515.31      551.84     13.20 o
   7   4   7      118.55      116.00      8.62 o
   8   4   7       72.87       51.56      9.36 o
   9   4   7      288.85      337.31     17.03 o
  10   4   7      163.06      175.51     26.90 o
   0   5   7      577.17      570.63      9.25 o
   1   5   7     1029.13      985.01      8.99 o
   2   5   7     1188.82     1124.45     11.87 o
   3   5   7      318.30      316.34      5.60 o
   4   5   7       14.20        7.94      1.68 o
   5   5   7      426.36      416.94      8.49 o
   6   5   7       53.76       50.27      6.37 o
   7   5   7       90.36       77.00      8.14 o
   8   5   7      111.51       89.53     10.55 o
   9   5   7      189.91      199.88     13.24 o
  10   5   7        0.30        4.20      7.64 o
   0   6   7      585.44      624.51      9.86 o
   1   6   7      130.74      135.61      3.55 o
   2   6   7       94.75       84.91      3.69 o
   3   6   7      445.08      430.81      7.09 o
   4   6   7      518.00      514.49      8.16 o
   5   6   7      680.20      713.47     13.13 o
   6   6   7      295.72      286.79      9.96 o
   7   6   7        7.66        9.28      4.89 o
   8   6   7       95.08      106.31     11.36 o
   9   6   7      174.65      210.90     18.84 o
  10   6   7       38.04       39.49     10.18 o
   0   7   7      315.96      319.70      7.52 o
   1   7   7       99.06       96.85      3.55 o
   2   7   7      292.86      285.94      6.40 o
   3   7   7       63.57       62.79      3.94 o
   4   7   7      710.09      744.57     10.57 o
   5   7   7       72.63       64.31      6.57 o
   6   7   7       39.98       26.93      8.17 o
   7   7   7      364.52      354.36     18.53 o
   8   7   7       21.60       23.49      7.09 o
   9   7   7       13.20       15.44      8.90 o
   0   8   7      858.39      844.51     17.59 o
   1   8   7      211.33      218.33      5.56 o
   2   8   7      309.89      329.06      7.34 o
   3   8   7      335.99      342.22      9.44 o
   4   8   7      138.91      137.34      7.38 o
   5   8   7      177.78      167.81     14.35 o
   6   8   7        3.01        4.52      5.04 o
   7   8   7       52.40       50.73      9.09 o
   8   8   7       12.34        5.66      6.05 o
   9   8   7       28.78       31.36     13.12 o
   0   9   7       35.57       50.67      7.75 o
   1   9   7       64.80       58.35      6.33 o
   2   9   7      784.23      784.49     18.48 o
   3   9   7       50.44       50.29      6.09 o
   4   9   7      302.40      304.51     11.14 o
   5   9   7      213.00      222.08     16.78 o
   6   9   7      129.65      127.09     12.67 o
   7   9   7       46.08       44.86      8.67 o
   8   9   7       14.14       17.35      7.33 o
   0  10   7      251.18      281.58     18.02 o
   1  10   7       38.55       49.30      9.00 o
   2  10   7      138.47      145.45     18.26 o
   3  10   7      136.78      133.01      9.26 o
   4  10   7        0.82        7.29      3.57 o
   5  10   7       50.82       39.82      8.76 o
   6  10   7       60.09       46.04      8.69 o
   7  10   7       41.90       29.27      8.48 o
   0  11   7      112.73       96.39     15.09 o
   1  11   7       16.11       17.27      6.54 o
   2  11   7      311.98      282.65     18.57 o
   3  11   7       12.05       12.15      5.16 o
   4  11   7       14.35       23.98      4.90 o
   5  11   7      115.21      114.42     14.06 o
   6  11   7       14.15       11.44      6.92 o
   0  12   7      314.39      299.60     24.87 o
   1  12   7      234.50      215.02     15.38 o
   2  12   7       58.92       53.29     14.17 o
   3  12   7       49.00       44.26      7.96 o
   4  12   7       30.70       32.14      6.74 o
   5  12   7        1.87        1.95      9.85 o
   0  13   7       62.17       26.94     11.64 o
   1  13   7       39.84       61.83     25.69 o
   2  13   7       24.05       31.29     10.81 o
   3  13   7       52.53       31.22      8.27 o
   0   0   8      270.64      258.66      4.32 o
   1   0   8     5180.12     5361.16     28.01 o
   2   0   8     2854.11     3335.87     23.21 o
   3   0   8      862.29      945.56     10.09 o
   4   0   8        2.17        3.11      1.80 o
   5   0   8     2435.57     2458.63     22.23 o
   6   0   8      121.87      125.63      5.80 o
   7   0   8      249.74      253.12      9.32 o
   8   0   8       51.95       44.82      8.03 o
   9   0   8      187.57      195.00     31.40 o
  10   0   8        6.61       11.44     13.27 o
  11   0   8        1.70        4.24     14.57 o
   0   1   8       46.27       38.26      1.41 o
   1   1   8     2151.07     2212.86      9.90 o
   2   1   8     2274.34     2346.20     12.56 o
   3   1   8     1355.71     1522.61     10.80 o
   4   1   8      687.52      704.81      7.21 o
   5   1   8      360.18      356.67      5.63 o
   6   1   8     1548.53     1547.16     14.68 o
   7   1   8       85.84       96.11      4.36 o
   8   1   8      474.20      527.45     27.11 o
   9   1   8      105.59      113.99     11.09 o
  10   1   8       41.43       28.19     29.04 o
  11   1   8       58.40       66.40     17.05 o
   0   2   8        4.76        9.76      1.01 o
   1   2   8       82.63       78.59      1.36 o
   2   2   8      532.18      608.31      4.60 o
   3   2   8     1266.50     1296.71      8.79 o
   4   2   8     1332.05     1294.91     12.12 o
   5   2   8     2364.72     2397.86     20.62 o
   6   2   8     1552.16     1526.69     16.68 o
   7   2   8      105.95      103.47      6.41 o
   8   2   8      153.65      156.80     10.30 o
   9   2   8       95.06      112.60     11.44 o
  10   2   8      350.96      378.65     21.34 o
  11   2   8        9.49        1.62     10.67 o
   0   3   8       19.71       12.33      1.51 o
   1   3   8     2050.29     2077.95     11.73 o
   2   3   8       13.36       12.06      1.04 o
   3   3   8     4610.38     4726.54     26.28 o
   4   3   8      810.12      782.32      8.94 o
   5   3   8      513.08      502.81      9.13 o
   6   3   8      179.26      188.59      7.75 o
   7   3   8       53.69       46.48      5.64 o
   8   3   8       40.12       25.58      4.66 o
   9   3   8       27.72       23.34      7.34 o
  10   3   8       59.89       58.84      9.95 o
  11   3   8       53.71       67.52     11.14 o
   0   4   8     1368.70     1528.57     16.34 o
   1   4   8      813.28      807.58      6.80 o
   2   4   8       11.21        9.38      1.37 o
   3   4   8      595.49      589.59      6.30 o
   4   4   8     2927.02     2880.88     23.10 o
   5   4   8      228.20      220.79      6.47 o
   6   4   8      258.61      269.78      9.47 o
   7   4   8       32.94       32.47      5.61 o
   8   4   8       59.46       53.60      6.64 o
   9   4   8       11.70        4.40      4.75 o
  10   4   8      157.52      167.66     17.23 o
   0   5   8      224.70      249.68      5.85 o
   1   5   8      210.70      209.68      4.07 o
   2   5   8      416.17      392.27      5.53 o
   3   5   8      110.91      105.11      3.60 o
   4   5   8      493.36      466.48      7.15 o
   5   5   8      484.55      492.56      8.66 o
   6   5   8      130.72      153.20      9.38 o
   7   5   8       52.09       44.99      7.47 o
   8   5   8      945.60     1041.18     33.54 o
   9   5   8       31.15       22.99      6.20 o
  10   5   8       30.81       38.47     10.25 o
   0   6   8       59.99       70.62      3.91 o
   1   6   8      565.75      537.23      6.74 o
   2   6   8      417.30      429.57      7.59 o
   3   6   8      536.44      543.86      8.08 o
   4   6   8      319.48      314.42      6.78 o
   5   6   8      126.80      130.95      5.52 o
   6   6   8      146.64      142.44      9.33 o
   7   6   8       20.33       24.12      6.67 o
   8   6   8       53.94       70.69     11.47 o
   9   6   8       95.20      112.47     14.51 o
  10   6   8        9.15        4.41      7.83 o
   0   7   8      187.18      166.90      5.57 o
   1   7   8        0.21        1.66      1.66 o
   2   7   8      631.07      599.63      9.59 o
   3   7   8      895.86      925.32     11.57 o
   4   7   8       14.00       11.72      2.24 o
   5   7   8      365.20      357.39     18.73 o
   6   7   8      350.31      420.96     19.68 o
   7   7   8       95.10       99.78     11.00 o
   8   7   8      142.85      140.06     13.58 o
   9   7   8       18.67       15.85      7.60 o
   0   8   8        0.33        1.55      2.34 o
   1   8   8       50.11       53.80      3.34 o
   2   8   8      230.76      235.22      6.56 o
   3   8   8       13.84       11.55      3.41 o
   4   8   8      177.93      176.60      8.08 o
   5   8   8       34.96       26.94      6.91 o
   6   8   8      424.43      439.53     31.18 o
   7   8   8      105.69      109.79     12.01 o
   8   8   8        2.51        4.58      6.15 o
   9   8   8       66.31       72.14     12.96 o
   0   9   8      893.03      936.79     25.70 o
   1   9   8      180.18      197.14      6.81 o
   2   9   8      126.36      135.70      8.98 o
   3   9   8       86.59       83.07      7.32 o
   4   9   8      198.85      207.42      9.57 o
   5   9   8       30.53       19.46      7.17 o
   6   9   8      122.43      120.54     12.40 o
   7   9   8       11.87       11.33      6.04 o
   8   9   8       28.60       43.64     11.76 o
   0  10   8       40.02       33.92      8.52 o
   1  10   8      272.94      296.09     14.36 o
   2  10   8      127.63      156.29     13.87 o
   3  10   8      160.77      186.96     10.14 o
   4  10   8      115.59      116.97      8.33 o
   5  10   8       61.10       52.81     10.98 o
   6  10   8       19.43       17.58      6.94 o
   7  10   8       32.42       17.94      8.68 o
   0  11   8      111.41       96.87     15.32 o
   1  11   8      222.27      210.46     13.34 o
   2  11   8      211.18      198.06     19.19 o
   3  11   8       83.75       84.75      9.83 o
   4  11   8      110.30      105.26      7.87 o
   5  11   8       94.39       72.71     11.55 o
   6  11   8       44.27       36.10      8.70 o
   0  12   8       89.26      104.62     16.82 o
   1  12   8       17.53       23.18      7.44 o
   2  12   8      143.06      155.76     15.35 o
   3  12   8       13.72       12.74     15.46 o
   4  12   8       27.89       33.91      6.68 o
   5  12   8       21.69       32.76     18.97 o
   0  13   8       45.86       20.62     12.34 o
   1  13   8      123.74      125.96     13.40 o
   2  13   8        2.92        4.85      8.10 o
   3  13   8        7.14       10.18      6.63 o
   1   0   9     4006.11     4256.29     23.64 o
   2   0   9      971.75     1262.37     10.03 o
   3   0   9      585.59      633.22      6.85 o
   4   0   9      560.73      545.00      7.97 o
   5   0   9     1668.52     1639.03     21.98 o
   6   0   9       24.28       20.68      3.28 o
   7   0   9      419.62      408.08     11.82 o
   8   0   9        5.60        8.89      3.33 o
   9   0   9      224.66      227.02     34.15 o
  10   0   9        1.78       -5.90     10.98 o
  11   0   9       87.78       83.57     26.87 o
   0   1   9       63.07       70.48      1.82 o
   1   1   9      568.52      601.05      3.79 o
   2   1   9     4613.70     4835.14     21.98 o
   3   1   9      839.91      888.40      6.30 o
   4   1   9      934.17      934.23      8.73 o
   5   1   9      579.75      576.54      7.91 o
   6   1   9      207.92      208.38      5.81 o
   7   1   9      547.15      549.44      9.63 o
   8   1   9        2.64        2.56      3.01 o
   9   1   9      116.63      110.87     11.17 o
  10   1   9       14.78       14.83     12.97 o
  11   1   9       44.80       40.54     14.73 o
   0   2   9      615.58      543.80      5.97 o
   1   2   9      280.93      275.23      2.50 o
   2   2   9     1903.92     2036.99     11.09 o
   3   2   9      862.85      990.90      6.86 o
   4   2   9     1405.15     1368.79      9.79 o
   5   2   9      758.45      750.75      9.53 o
   6   2   9       49.32       55.94      3.95 o
   7   2   9      205.63      193.13      9.05 o
   8   2   9        0.99       -1.55      2.80 o
   9   2   9       56.73       51.94      8.44 o
  10   2   9       90.45      107.99     11.99 o
  11   2   9      125.53      106.36     24.47 o
   0   3   9     1220.02     1249.18     12.32 o
   1   3   9      515.57      585.93      5.02 o
   2   3   9        5.90        7.55      1.03 o
   3   3   9     1849.69     1906.27     11.31 o
   4   3   9      710.51      684.19      7.88 o
   5   3   9      504.34      518.46      8.86 o
   6   3   9       92.82      100.12      5.51 o
   7   3   9      641.67      605.84     16.29 o
   8   3   9       40.55       30.61      4.99 o
   9   3   9      165.03      179.48      9.89 o
  10   3   9        6.37       14.91      6.50 o
   0   4   9      722.15      665.46      9.76 o
   1   4   9     1916.25     1995.83     12.38 o
   2   4   9      504.10      499.97      6.08 o
   3   4   9      233.94      224.65      4.01 o
   4   4   9      671.66      657.14      8.80 o
   5   4   9      925.41      924.20     18.34 o
   6   4   9      224.61      244.95      9.17 o
   7   4   9      237.77      228.74     14.10 o
   8   4   9      105.17      112.51      9.03 o
   9   4   9      177.71      185.95     11.85 o
  10   4   9      103.10      115.76     14.70 o
   0   5   9     2486.72     2641.22     24.18 o
   1   5   9      172.75      167.27      3.57 o
   2   5   9      946.19      899.06      9.04 o
   3   5   9      752.52      724.27     11.03 o
   4   5   9      351.43      360.30      7.30 o
   5   5   9      233.07      231.20      6.25 o
   6   5   9      254.61      288.21     12.61 o
   7   5   9       17.67       25.12      5.99 o
   8   5   9      177.83      196.05     19.97 o
   9   5   9       99.17       91.37     11.98 o
  10   5   9       18.80       24.53      9.52 o
   0   6   9       61.43       65.07      3.86 o
   1   6   9      261.02      274.85      4.70 o
   2   6   9      177.33      186.80      5.02 o
   3   6   9      177.02      180.96      4.98 o
   4   6   9       12.77       16.87      2.43 o
   5   6   9      857.06      876.81     13.54 o
   6   6   9      180.81      204.82     10.13 o
   7   6   9      129.65      112.57     11.30 o
   8   6   9       89.37       83.75     13.54 o
   9   6   9      171.87      150.40     16.29 o
  10   6   9       22.56       29.69      9.85 o
   0   7   9       51.21       60.35      4.23 o
   1   7   9      573.07      587.40      9.95 o
   2   7   9        9.13       10.43      2.09 o
   3   7   9      513.63      506.70     10.41 o
   4   7   9      532.74      540.41      8.98 o
   5   7   9       15.92        4.72      4.75 o
   6   7   9       42.25       35.59      7.36 o
   7   7   9      365.86      371.93     19.10 o
   8   7   9       13.19       17.20      7.97 o
   9   7   9        8.34       16.18      8.16 o
   0   8   9     1484.25     1565.55     21.95 o
   1   8   9      135.10      140.05      5.33 o
   2   8   9      218.55      222.36      6.47 o
   3   8   9      926.46      871.49     21.12 o
   4   8   9      179.81      183.45     10.01 o
   5   8   9       43.78       51.03      9.48 o
   6   8   9      206.56      221.25     15.25 o
   7   8   9       48.31       47.72      8.58 o
   8   8   9       19.36       13.19      8.22 o
   9   8   9       17.57        9.75      7.64 o
   0   9   9       56.13       58.62      8.29 o
   1   9   9       83.24       83.16      4.98 o
   2   9   9      952.67      940.91     21.73 o
   3   9   9      210.70      218.22     15.55 o
   4   9   9       51.09       44.23      5.46 o
   5   9   9       15.99       19.60      7.59 o
   6   9   9       88.13       82.03     10.77 o
   7   9   9      230.39      240.45     17.59 o
   8   9   9       13.93       13.45      8.91 o
   0  10   9       64.66       80.13     11.28 o
   1  10   9      488.41      485.60     17.13 o
   2  10   9      151.01      154.36     13.91 o
   3  10   9      115.22      112.26      8.32 o
   4  10   9      117.38      125.83      8.35 o
   5  10   9       24.95       30.06      8.41 o
   6  10   9      178.87      175.18     15.46 o
   7  10   9       85.63       86.87     17.61 o
   0  11   9       64.46       44.81     17.10 o
   1  11   9      454.79      459.46     18.16 o
   2  11   9      311.89      349.80     20.52 o
   3  11   9       86.64       69.77      9.04 o
   4  11   9       18.23       27.92      5.04 o
   5  11   9      124.20      108.45     14.40 o
   6  11   9       21.33       11.04      6.83 o
   0  12   9       14.12        5.84     18.02 o
   1  12   9       26.69       24.08     10.42 o
   2  12   9       38.66       49.57      9.99 o
   3  12   9        7.82       11.43      6.74 o
   4  12   9      204.31      228.91     13.13 o
   5  12   9       96.57      159.01     35.40 o
   0  13   9       12.01       -0.39     12.70 o
   1  13   9       81.85       60.40     10.16 o
   2  13   9       10.19        1.71      6.82 o
   3  13   9        8.87       17.26      7.27 o
   0   0  10      304.63      292.18      4.88 o
   1   0  10     3192.38     3308.34     19.20 o
   2   0  10      520.44      511.51      5.15 o
   3   0  10      139.92      109.49      3.60 o
   4   0  10       88.69       93.47      3.45 o
   5   0  10      724.79      694.07     11.45 o
   6   0  10       27.90       32.44      4.27 o
   7   0  10       32.48       35.00      4.96 o
   8   0  10      231.38      244.62     10.63 o
   9   0  10       31.65       17.90     13.16 o
  10   0  10       21.76       38.01     19.11 o
  11   0  10       55.19       41.86     21.90 o
   0   1  10      200.54      199.87      2.89 o
   1   1  10     2338.33     2570.37     10.80 o
   2   1  10     5372.78     5930.56     27.18 o
   3   1  10     1734.85     1756.52     11.02 o
   4   1  10      464.27      442.09      4.54 o
   5   1  10      749.68      746.63      9.95 o
   6   1  10       14.55        9.36      2.27 o
   7   1  10      205.94      224.13      9.18 o
   8   1  10      413.44      423.09     11.12 o
   9   1  10       37.31       20.77      6.31 o
  10   1  10       10.06        1.69      9.06 o
  11   1  10       13.60       23.41     12.56 o
   0   2  10      344.06      384.57      5.31 o
   1   2  10     3456.48     3739.88     16.54 o
   2   2  10     2177.67     2376.05     13.07 o
   3   2  10      739.37      716.09      5.27 o
   4   2  10      392.59      380.23      5.45 o
   5   2  10      361.69      366.57      7.01 o
   6   2  10      504.65      524.55     10.84 o
   7   2  10       96.81       96.46      6.74 o
   8   2  10      146.55      147.54      9.02 o
   9   2  10       32.41       26.40      7.16 o
  10   2  10      371.46      409.19     20.67 o
  11   2  10       24.40       36.17     14.52 o
   0   3  10     5086.36     5278.45     36.46 o
   1   3  10       73.81      110.16      2.46 o
   2   3  10       16.67       16.29      1.30 o
   3   3  10     1721.92     1678.92     10.66 o
   4   3  10      569.90      539.85      6.16 o
   5   3  10        4.13        2.36      1.51 o
   6   3  10       64.37       60.72      4.63 o
   7   3  10      132.53      133.00     13.12 o
   8   3  10       10.98       10.02      4.10 o
   9   3  10       16.59        7.03      4.21 o
  10   3  10       98.55       86.90     13.30 o
   0   4  10      102.36       89.29      3.41 o
   1   4  10       67.74       61.08      2.04 o
   2   4  10       50.49       48.55      2.04 o
   3   4  10     1390.38     1344.22     11.47 o
   4   4  10     1265.80     1240.65     12.36 o
   5   4  10       61.91       71.23      4.95 o
   6   4  10      128.49      126.70      7.97 o
   7   4  10      308.19      327.05     13.48 o
   8   4  10       67.86       86.07      8.58 o
   9   4  10        1.76        9.24      4.98 o
  10   4  10      175.06      189.01     31.78 o
   0   5  10      794.00      782.15     13.81 o
   1   5  10      185.09      191.48      3.67 o
   2   5  10      402.94      372.21      6.03 o
   3   5  10     1484.28     1411.62     13.53 o
   4   5  10     1851.84     1849.36     18.48 o
   5   5  10      403.33      409.52      8.21 o
   6   5  10      305.97      323.87     11.35 o
   7   5  10       18.76       15.66      6.53 o
   8   5  10      438.06      450.34     18.48 o
   9   5  10       28.50       30.17      6.93 o
  10   5  10       59.41       67.01     12.23 o
   0   6  10       29.10       20.23      2.82 o
   1   6  10      589.30      585.41      7.06 o
   2   6  10      982.97      923.92     10.76 o
   3   6  10      777.25      757.58     10.67 o
   4   6  10     1039.67     1012.31     13.51 o
   5   6  10      281.95      287.99      8.54 o
   6   6  10      367.92      340.58     14.77 o
   7   6  10       56.98       50.17      8.23 o
   8   6  10       88.80      102.50     13.77 o
   9   6  10       10.14       12.27      7.67 o
  10   6  10        7.78        3.20     14.86 o
   0   7  10      547.25      587.31     10.44 o
   1   7  10      926.38      929.66     11.98 o
   2   7  10     1006.58      969.17     13.16 o
   3   7  10      438.61      441.21      8.22 o
   4   7  10       48.51       43.44      4.02 o
   5   7  10      307.59      317.46     18.15 o
   6   7  10      158.68      154.94     12.82 o
   7   7  10        7.51        6.49      5.01 o
   8   7  10       67.73       70.59     12.15 o
   9   7  10       62.92       64.28     12.11 o
   0   8  10      338.31      362.39     10.95 o
   1   8  10      155.81      158.79      5.45 o
   2   8  10     1039.58     1036.53     14.02 o
   3   8  10      874.42      856.95     23.56 o
   4   8  10       88.34       98.94      6.67 o
   5   8  10      129.53      115.69     12.54 o
   6   8  10      486.81      472.97     20.68 o
   7   8  10       53.14       43.53     11.11 o
   8   8  10       20.77        3.04      9.18 o
   9   8  10       66.32       38.57     20.83 o
   0   9  10      318.75      351.17     15.92 o
   1   9  10       47.76       44.98      4.14 o
   2   9  10      384.75      384.25     15.12 o
   3   9  10      265.96      296.91     11.41 o
   4   9  10      206.69      225.15      9.87 o
   5   9  10       44.30       26.59      8.02 o
   6   9  10      169.14      187.15     15.32 o
   7   9  10        2.36       -0.44      5.97 o
   8   9  10       90.66       57.35     12.70 o
   0  10  10        4.05        3.70      6.02 o
   1  10  10      305.49      289.02     13.33 o
   2  10  10      176.78      179.96     20.65 o
   3  10  10       45.50       55.02      6.40 o
   4  10  10       69.53       74.23      6.49 o
   5  10  10       81.51       92.37     15.41 o
   6  10  10       61.73       57.82      9.62 o
   7  10  10       23.95       22.88      8.08 o
   0  11  10       78.09       90.56     14.96 o
   1  11  10       42.11       44.10      7.80 o
   2  11  10       53.75       43.37      8.09 o
   3  11  10       22.39       24.95      7.46 o
   4  11  10      346.81      358.83     16.73 o
   5  11  10      401.97      453.01     24.84 o
   6  11  10        6.41       20.36      7.66 o
   0  12  10       93.62      114.04     18.03 o
   1  12  10      270.09      265.21     26.17 o
   2  12  10      129.46      145.91     19.22 o
   3  12  10        2.60        8.47      6.15 o
   4  12  10       50.93       38.40      8.16 o
   5  12  10       57.08       49.81     22.67 o
   0  13  10      242.38      281.51     26.65 o
   1  13  10       43.52       50.09      9.65 o
   2  13  10       29.52        5.28      7.32 o
   1   0  11     1577.42     1698.47     10.56 o
   2   0  11     6360.12     6988.91     42.36 o
   3   0  11      281.54      275.18      3.48 o
   4   0  11      927.21      902.66      9.95 o
   5   0  11     2743.41     2683.19     32.53 o
   6   0  11      257.64      257.15      9.98 o
   7   0  11      105.05      105.52      7.87 o
   8   0  11       23.40       21.18      4.79 o
   9   0  11      250.40      315.08     40.09 o
  10   0  11        2.59       -0.20     11.46 o
  11   0  11       27.49       11.05     16.00 o
   0   1  11      358.02      383.94      5.66 o
   1   1  11      656.10      737.24      4.50 o
   2   1  11      790.99      777.43      5.64 o
   3   1  11      634.86      681.89      5.25 o
   4   1  11      757.39      775.11      7.01 o
   5   1  11      429.00      417.22      8.34 o
   6   1  11      133.81      132.92      6.45 o
   7   1  11      502.58      507.66     11.73 o
   8   1  11      186.34      190.48      9.70 o
   9   1  11       52.22       32.46      8.68 o
  10   1  11       20.30       -0.51      8.49 o
  11   1  11       80.66       72.72     17.79 o
   0   2  11     2919.28     2941.43     19.88 o
   1   2  11     1035.17     1085.18      6.63 o
   2   2  11      609.30      633.48      5.50 o
   3   2  11        0.28        1.71      0.77 o
   4   2  11      314.78      330.86      5.05 o
   5   2  11      663.92      638.47      8.33 o
   6   2  11      189.43      187.31      6.38 o
   7   2  11      161.76      163.77      8.14 o
   8   2  11       56.26       55.44      6.14 o
   9   2  11       57.98       61.14      6.46 o
  10   2  11       61.55       52.09     11.27 o
   0   3  11      512.48      506.05      6.62 o
   1   3  11      225.35      246.51      3.21 o
   2   3  11      990.71      980.09      8.48 o
   3   3  11     2474.48     2449.51     13.78 o
   4   3  11     1637.40     1593.92     13.01 o
   5   3  11      318.80      303.92      8.20 o
   6   3  11      118.10      124.53      6.33 o
   7   3  11      559.57      579.80     16.47 o
   8   3  11      202.71      212.59     11.26 o
   9   3  11       70.62       80.39      9.58 o
  10   3  11       34.14       34.19      8.24 o
   0   4  11     1218.43     1212.57     13.15 o
   1   4  11      267.96      241.48      3.46 o
   2   4  11      122.14      124.03      3.16 o
   3   4  11        1.69        3.01      1.37 o
   4   4  11      894.80      835.21      9.93 o
   5   4  11      207.84      202.06      5.74 o
   6   4  11       51.77       55.63      8.97 o
   7   4  11      357.09      367.38     17.11 o
   8   4  11       11.90        8.53      4.48 o
   9   4  11      194.31      210.97     13.15 o
  10   4  11       47.76       53.32     11.77 o
   0   5  11      496.64      566.22      9.80 o
   1   5  11      250.80      245.08      4.00 o
   2   5  11      815.01      775.57      8.72 o
   3   5  11     2230.92     2136.26     18.24 o
   4   5  11      107.66      102.54      4.18 o
   5   5  11       77.65       62.40      3.93 o
   6   5  11      259.02      294.53     10.47 o
   7   5  11       15.06       18.57      6.61 o
   8   5  11       30.92       34.66      6.96 o
   9   5  11       33.77       21.36      8.54 o
  10   5  11       82.53       89.60     14.04 o
   0   6  11       23.67       17.32      2.78 o
   1   6  11      157.97      162.74      4.27 o
   2   6  11      371.49      371.89      6.68 o
   3   6  11       61.45       64.56      3.59 o
   4   6  11      640.38      648.84      9.29 o
   5   6  11      347.08      369.98      9.79 o
   6   6  11      312.35      325.12     24.79 o
   7   6  11      121.17      117.16     17.71 o
   8   6  11       69.28       67.46      9.22 o
   9   6  11       68.03       79.79     16.21 o
   0   7  11        3.63        6.70      2.31 o
   1   7  11      290.29      277.61      6.40 o
   2   7  11      497.50      476.71      8.03 o
   3   7  11      269.39      259.89      6.79 o
   4   7  11       80.82       83.76      5.22 o
   5   7  11      399.74      361.41     19.36 o
   6   7  11       58.96       72.68      9.41 o
   7   7  11      233.22      217.81     18.38 o
   8   7  11        0.02        0.04      6.32 o
   9   7  11       27.77       36.78     11.09 o
   0   8  11      253.14      236.94      9.40 o
   1   8  11      449.45      468.53      8.59 o
   2   8  11      165.47      174.95      6.67 o
   3   8  11      471.44      458.65     12.22 o
   4   8  11      209.89      204.21     13.36 o
   5   8  11       56.62       53.44      9.83 o
   6   8  11        9.33       16.40      7.19 o
   7   8  11       61.91       75.30     10.56 o
   8   8  11       49.21       63.42     12.44 o
   0   9  11      302.83      297.55     16.94 o
   1   9  11      124.07      130.05      7.49 o
   2   9  11      302.10      283.87     14.57 o
   3   9  11       47.15       53.89     10.35 o
   4   9  11       64.32       61.34      6.17 o
   5   9  11        1.17        1.91      6.97 o
   6   9  11      263.60      285.93     17.90 o
   7   9  11       97.47      100.61     12.41 o
   8   9  11       11.95        8.90      7.72 o
   0  10  11       71.60       75.38     11.42 o
   1  10  11      146.05      164.51     14.71 o
   2  10  11      311.92      314.25     22.55 o
   3  10  11      168.43      187.19     10.42 o
   4  10  11        6.59       12.11      4.99 o
   5  10  11      265.48      276.19     17.99 o
   6  10  11        8.68        9.00      6.23 o
   7  10  11       52.11       45.91      9.53 o
   0  11  11      160.88      178.14     16.84 o
   1  11  11      245.43      254.41     14.73 o
   2  11  11       29.06       27.72      8.72 o
   3  11  11        6.56       23.67      6.48 o
   4  11  11       37.12       34.99      5.31 o
   5  11  11       39.58       34.45      9.61 o
   6  11  11       42.37       34.59      8.82 o
   0  12  11      118.64      135.28     44.08 o
   1  12  11       26.62       26.19      8.45 o
   2  12  11      150.07      169.06     14.60 o
   3  12  11        3.06        5.71      6.05 o
   4  12  11      104.64      113.50     10.01 o
   0  13  11        2.05        7.69     10.82 o
   1  13  11       64.55       55.49     10.01 o
   2  13  11       30.78       27.84      9.22 o
   0   0  12      808.57      770.42      9.69 o
   1   0  12     1648.86     1669.03     11.30 o
   2   0  12       15.41       14.25      1.65 o
   3   0  12      500.13      476.35      5.23 o
   4   0  12       59.96       49.33      2.81 o
   5   0  12     2851.55     2766.62     43.50 o
   6   0  12        0.32       -0.46      2.38 o
   7   0  12      295.30      288.88     13.23 o
   8   0  12      265.63      281.64     16.47 o
   9   0  12       45.09       51.33      7.40 o
  10   0  12       20.13       13.61     14.91 o
  11   0  12       22.35       18.63     16.56 o
   0   1  12      106.98       96.28      2.68 o
   1   1  12      536.05      561.33      3.97 o
   2   1  12      948.28      951.44      6.89 o
   3   1  12      265.55      254.76      3.27 o
   4   1  12      341.38      341.37      5.69 o
   5   1  12      712.46      704.07     10.75 o
   6   1  12      465.96      458.25      9.32 o
   7   1  12      388.34      416.35     10.94 o
   8   1  12      208.49      226.42      9.67 o
   9   1  12      100.62      112.69      8.00 o
  10   1  12        1.67        0.93      7.94 o
   0   2  12       76.99       59.29      2.26 o
   1   2  12      294.66      328.48      3.03 o
   2   2  12       29.69       17.92      1.29 o
   3   2  12      426.02      405.44      4.29 o
   4   2  12     1592.91     1627.46     12.74 o
   5   2  12      689.25      701.66      9.91 o
   6   2  12      475.87      472.85      9.67 o
   7   2  12       35.95       29.23      5.06 o
   8   2  12       13.15       10.83      3.66 o
   9   2  12      210.82      228.60     11.60 o
  10   2  12      137.84      137.00     14.23 o
   0   3  12       26.14       18.76      1.71 o
   1   3  12     1059.41     1017.70      7.26 o
   2   3  12     1492.56     1473.10     10.05 o
   3   3  12     2686.38     2663.13     16.24 o
   4   3  12      526.40      529.99      6.44 o
   5   3  12       57.30       54.34      4.19 o
   6   3  12      104.48      100.36      6.34 o
   7   3  12       52.73       50.05      5.62 o
   8   3  12      120.49      106.33      9.00 o
   9   3  12      142.00      126.92      9.62 o
  10   3  12       56.04       48.34      9.97 o
   0   4  12      338.40      346.22      6.68 o
   1   4  12      938.30      919.19      7.55 o
   2   4  12      130.99      129.04      3.16 o
   3   4  12      224.57      227.82      5.26 o
   4   4  12     1502.72     1437.46     14.29 o
   5   4  12      395.41      433.10      8.16 o
   6   4  12      220.29      235.56     10.58 o
   7   4  12       13.52       15.92      4.55 o
   8   4  12       76.89       82.46      9.56 o
   9   4  12       44.21       40.02      7.33 o
  10   4  12      147.82      179.08     18.11 o
   0   5  12      881.04      909.96     11.93 o
   1   5  12      682.90      699.20      7.07 o
   2   5  12      101.31      103.44      3.52 o
   3   5  12      444.45      446.06      8.38 o
   4   5  12       28.89       31.60      2.70 o
   5   5  12      131.06      127.24      5.09 o
   6   5  12      133.86      152.01     13.12 o
   7   5  12      266.28      283.58     14.90 o
   8   5  12      241.00      270.33     15.41 o
   9   5  12       36.96       36.78      9.67 o
  10   5  12       16.47        6.51      8.44 o
   0   6  12     1628.06     1644.83     18.72 o
   1   6  12      349.31      323.65      5.56 o
   2   6  12      455.97      448.47      7.74 o
   3   6  12      552.04      504.77      8.31 o
   4   6  12      354.96      340.59      8.18 o
   5   6  12      186.29      199.24      8.64 o
   6   6  12      620.21      656.82     21.44 o
   7   6  12       49.56       41.58      9.51 o
   8   6  12      125.72      121.54     11.86 o
   9   6  12       24.99       15.54      7.84 o
   0   7  12      464.16      486.61      9.68 o
   1   7  12      333.63      339.39      6.99 o
   2   7  12      312.56      311.87      7.21 o
   3   7  12      428.28      414.52      7.98 o
   4   7  12       49.17       54.89      4.83 o
   5   7  12      201.91      157.39     30.87 o
   6   7  12       68.11       61.53      8.93 o
   7   7  12       57.89       60.72     11.47 o
   8   7  12       22.76        9.47      7.44 o
   9   7  12      154.19      106.50     15.43 o
   0   8  12      403.07      410.88     11.78 o
   1   8  12       63.60       62.27      4.16 o
   2   8  12       70.62       61.47      5.29 o
   3   8  12      571.52      571.35     17.72 o
   4   8  12        5.14        8.07      3.47 o
   5   8  12       60.22       71.53     19.03 o
   6   8  12      280.83      280.00     17.11 o
   7   8  12        6.02        9.11      7.25 o
   8   8  12       68.93       74.35     12.68 o
   0   9  12      323.57      350.01     16.81 o
   1   9  12        6.85       10.53      4.33 o
   2   9  12      338.97      369.98     16.25 o
   3   9  12       45.45       35.91      5.42 o
   4   9  12      504.73      523.29     14.03 o
   5   9  12       83.93       87.75     12.01 o
   6   9  12       35.28       36.77      8.37 o
   7   9  12       11.54       17.53      8.29 o
   8   9  12       63.94       63.36     12.84 o
   0  10  12       24.17       29.87     12.07 o
   1  10  12       83.33       88.62      8.69 o
   2  10  12      180.06      188.80     13.83 o
   3  10  12      554.20      587.25     32.10 o
   4  10  12       48.63       51.53      5.92 o
   5  10  12       52.69       63.09      9.89 o
   6  10  12       13.31       13.93      6.70 o
   7  10  12       55.75       51.02     11.72 o
   0  11  12       30.08       44.97     10.45 o
   1  11  12      318.33      324.68     20.05 o
   2  11  12      301.47      277.40     16.96 o
   3  11  12       23.68       27.62      8.35 o
   4  11  12      117.87      122.88      9.23 o
   5  11  12       96.74       93.46     13.61 o
   6  11  12       52.65       51.07      9.89 o
   0  12  12      123.80      137.15     34.78 o
   1  12  12       85.70       61.83     10.55 o
   2  12  12       38.81       48.32     10.29 o
   3  12  12        0.27        6.50      5.91 o
   4  12  12        2.30       -0.62      6.72 o
   0  13  12       10.73       12.58     10.49 o
   1  13  12      295.61      261.65     18.06 o
   2  13  12        7.72        2.58      7.36 o
   1   0  13      354.83      357.91      4.37 o
   2   0  13       93.18       99.97      2.95 o
   3   0  13      106.03      110.40      3.40 o
   4   0  13      391.78      385.60      8.06 o
   5   0  13        0.36        2.61      2.10 o
   6   0  13       39.34       42.82      5.57 o
   7   0  13       58.70       68.91      7.89 o
   8   0  13        1.85        4.78      4.15 o
   9   0  13      332.72      378.16     18.54 o
  10   0  13      118.88       65.82     22.35 o
   0   1  13       71.80       55.52      2.30 o
   1   1  13      510.55      498.05      3.84 o
   2   1  13     1077.02     1151.80      8.00 o
   3   1  13     1176.01     1141.91      7.88 o
   4   1  13      207.94      201.89      3.94 o
   5   1  13      488.79      502.20      8.18 o
   6   1  13      539.83      517.59     10.17 o
   7   1  13       23.97       24.85      3.66 o
   8   1  13      118.93      107.44      7.04 o
   9   1  13        4.00        3.59      3.95 o
  10   1  13       63.13       32.25     12.82 o
   0   2  13      543.84      502.95      6.12 o
   1   2  13     1194.05     1209.68      7.10 o
   2   2  13      649.86      659.75      5.87 o
   3   2  13       36.95       42.69      1.72 o
   4   2  13     1891.35     1856.56     15.00 o
   5   2  13        1.17        1.28      1.78 o
   6   2  13       74.25       80.04      4.84 o
   7   2  13       42.15       40.50      5.05 o
   8   2  13      117.15      111.24      7.42 o
   9   2  13       30.20       22.12      5.21 o
  10   2  13      137.90      141.45     15.65 o
   0   3  13      169.62      162.98      3.84 o
   1   3  13      330.70      316.88      3.73 o
   2   3  13      453.13      446.36      4.41 o
   3   3  13       93.69       95.96      3.02 o
   4   3  13      358.74      348.28      5.39 o
   5   3  13      122.70      116.82      5.85 o
   6   3  13      738.22      733.14     21.57 o
   7   3  13      272.32      268.07     10.71 o
   8   3  13      280.59      269.19     12.94 o
   9   3  13       88.44       99.56      9.55 o
  10   3  13       34.01       42.63     10.74 o
   0   4  13       19.36       19.81      2.13 o
   1   4  13     1706.09     1696.46     10.77 o
   2   4  13       31.10       37.12      2.35 o
   3   4  13      412.77      432.91      6.36 o
   4   4  13      511.20      495.26      7.64 o
   5   4  13      377.14      408.99      7.84 o
   6   4  13       80.35       82.72      5.55 o
   7   4  13       22.61       18.74      4.75 o
   8   4  13      157.85      161.46     14.90 o
   9   4  13      146.06      157.20     13.45 o
  10   4  13       88.35       79.58     13.01 o
   0   5  13      958.70      976.67     12.76 o
   1   5  13       86.60       80.33      2.64 o
   2   5  13      882.97      866.06     11.29 o
   3   5  13      123.25      117.13      4.16 o
   4   5  13       22.54       22.35      2.45 o
   5   5  13       72.66       77.53      4.78 o
   6   5  13      563.79      563.49     18.16 o
   7   5  13       24.12       21.92      5.75 o
   8   5  13       46.12       29.15      6.70 o
   9   5  13       14.57       15.38      8.52 o
  10   5  13       32.09       35.22     10.36 o
   0   6  13     1451.51     1466.45     19.48 o
   1   6  13      207.62      211.70      5.08 o
   2   6  13      170.47      171.72      5.39 o
   3   6  13      255.78      226.12      5.85 o
   4   6  13      265.75      259.09      8.06 o
   5   6  13      206.29      215.64     19.20 o
   6   6  13       72.90       89.73     15.00 o
   7   6  13       69.07       63.02      8.68 o
   8   6  13      145.44      110.17     11.52 o
   9   6  13       10.39       12.50      7.85 o
   0   7  13        2.92        0.76      2.22 o
   1   7  13      293.17      297.35      6.56 o
   2   7  13      100.16       93.61      4.59 o
   3   7  13      664.32      665.03     13.09 o
   4   7  13      316.56      318.49      9.48 o
   5   7  13      158.97      154.86     14.15 o
   6   7  13      170.31      187.64     16.49 o
   7   7  13      173.61      177.69     17.46 o
   8   7  13        4.24       16.95      7.46 o
   9   7  13       43.46       22.40      9.32 o
   0   8  13      821.72      800.52     22.53 o
   1   8  13      262.50      256.95      9.67 o
   2   8  13      105.74      106.72      7.18 o
   3   8  13       23.84       18.22      4.49 o
   4   8  13      297.47      305.29     10.49 o
   5   8  13       58.70       65.35     10.40 o
   6   8  13       77.17       64.24      9.81 o
   7   8  13       40.44       37.64      9.66 o
   8   8  13       74.00       51.89     11.25 o
   0   9  13      377.47      391.59     19.94 o
   1   9  13       15.86       18.43      5.05 o
   2   9  13      895.82      916.02     20.03 o
   3   9  13       85.75       82.79      7.75 o
   4   9  13       92.22       92.59      7.02 o
   5   9  13      239.70      266.76     17.32 o
   6   9  13       89.07       97.92     11.82 o
   7   9  13        1.36        2.79      7.93 o
   0  10  13        6.03       14.58      7.52 o
   1  10  13      329.61      340.04     19.44 o
   2  10  13        0.04        1.81      4.84 o
   3  10  13       11.88       10.77      4.44 o
   4  10  13       14.29       13.43      4.20 o
   5  10  13      151.00      168.81     15.13 o
   6  10  13       14.20        4.53      6.61 o
   7  10  13      101.79      106.85     19.94 o
   0  11  13      145.96      157.54     16.62 o
   1  11  13       29.60       29.79      7.13 o
   2  11  13      282.54      308.72     17.91 o
   3  11  13       62.27       62.81     12.72 o
   4  11  13       37.87       38.60     10.58 o
   5  11  13       34.87       43.25     11.81 o
   0  12  13       87.56      108.28     17.25 o
   1  12  13       67.58       73.17      9.72 o
   2  12  13      199.52      197.70     23.25 o
   3  12  13       38.37       33.28     10.16 o
   4  12  13      112.13      113.23     16.14 o
   0  13  13       13.31       25.69     11.07 o
   1  13  13       94.33       92.22     12.20 o
   0   0  14     2608.73     2666.28     24.20 o
   1   0  14        0.84        0.13      1.01 o
   2   0  14      989.31      954.62      9.55 o
   3   0  14      327.90      340.42      6.01 o
   4   0  14       31.36       31.96      3.00 o
   5   0  14        0.97        1.09      2.14 o
   6   0  14       93.05       80.28      7.31 o
   7   0  14      211.52      202.88     12.00 o
   8   0  14        2.53        4.85      4.24 o
   9   0  14      120.12      126.14     12.23 o
  10   0  14       50.95       76.94     24.76 o
   0   1  14       31.79       40.49      2.04 o
   1   1  14      524.04      493.49      4.03 o
   2   1  14      617.12      640.37      5.20 o
   3   1  14       30.26       26.39      1.50 o
   4   1  14      560.12      496.61      6.70 o
   5   1  14     1160.19     1098.72     12.85 o
   6   1  14      486.71      499.29     10.60 o
   7   1  14      646.77      668.80     14.63 o
   8   1  14       34.16       37.06      5.20 o
   9   1  14      104.30      107.82      7.62 o
  10   1  14       21.81       24.07     12.41 o
   0   2  14      554.13      554.78      6.64 o
   1   2  14       33.18       36.90      1.37 o
   2   2  14     1338.67     1339.84      8.44 o
   3   2  14      306.63      315.81      4.70 o
   4   2  14      136.57      131.45      3.49 o
   5   2  14      831.17      861.67     12.18 o
   6   2  14      274.82      291.58      8.27 o
   7   2  14      276.07      270.66     10.63 o
   8   2  14      120.19      133.27      8.24 o
   9   2  14       20.52       28.58      6.13 o
  10   2  14       22.24       29.89     12.35 o
   0   3  14       41.93       41.91      2.39 o
   1   3  14      276.45      282.04      3.56 o
   2   3  14      695.89      657.31      6.00 o
   3   3  14      145.97      148.78      3.76 o
   4   3  14      342.80      332.19      5.69 o
   5   3  14      586.63      581.88     10.27 o
   6   3  14      341.27      339.80     10.19 o
   7   3  14      242.33      230.30     10.99 o
   8   3  14       87.28       89.08     10.45 o
   9   3  14      274.73      298.50     14.18 o
  10   3  14       40.43       46.64     11.85 o
   0   4  14      469.12      473.34      7.25 o
   1   4  14      685.47      670.89      6.09 o
   2   4  14      277.07      291.27      5.71 o
   3   4  14      291.83      261.99      5.11 o
   4   4  14       93.53       95.55      4.19 o
   5   4  14      575.51      560.04     10.03 o
   6   4  14      110.16       94.87      6.06 o
   7   4  14     1042.90     1046.99     30.97 o
   8   4  14       18.76       11.52      5.22 o
   9   4  14       39.33       34.52     10.11 o
  10   4  14       29.57       34.03     12.16 o
   0   5  14      504.53      490.61      8.24 o
   1   5  14      263.07      265.88      4.83 o
   2   5  14       53.56       48.91      3.11 o
   3   5  14      856.96      839.31     10.68 o
   4   5  14      554.65      554.57      8.83 o
   5   5  14      124.39      111.30      5.67 o
   6   5  14      189.88      183.03     12.33 o
   7   5  14       81.05       81.10     11.81 o
   8   5  14       16.10        3.70      4.85 o
   9   5  14       11.03        2.71      7.38 o
   0   6  14     1080.34     1053.07     15.39 o
   1   6  14      434.35      432.43      7.12 o
   2   6  14      215.13      211.16      5.80 o
   3   6  14      333.32      308.31      6.99 o
   4   6  14       18.80       13.93      2.46 o
   5   6  14      144.19      147.28     11.55 o
   6   6  14      169.26      130.05     13.50 o
   7   6  14      234.08      222.29     14.85 o
   8   6  14       48.97       65.85     11.46 o
   9   6  14       34.97       47.28     10.88 o
   0   7  14       28.44       29.74      3.70 o
   1   7  14      704.04      704.28     10.81 o
   2   7  14      232.44      240.53      6.67 o
   3   7  14       70.27       71.66      5.53 o
   4   7  14      284.95      293.56      8.84 o
   5   7  14      147.42      140.78     12.34 o
   6   7  14      118.01      106.75     13.20 o
   7   7  14      370.92      349.22     26.20 o
   8   7  14       17.51       13.82      8.11 o
   9   7  14      182.45      175.11     18.97 o
   0   8  14      552.67      573.42     29.38 o
   1   8  14       68.94       57.85      4.11 o
   2   8  14      126.75      144.02      8.18 o
   3   8  14      127.38      123.93      8.17 o
   4   8  14      168.57      169.71      8.87 o
   5   8  14      194.99      215.22     17.43 o
   6   8  14      218.48      225.63     21.20 o
   7   8  14       75.35       58.32     20.90 o
   8   8  14       62.66       74.95     13.12 o
   0   9  14       12.52        9.21      8.98 o
   1   9  14      156.11      164.90     10.57 o
   2   9  14      315.04      337.31     12.83 o
   3   9  14       48.63       52.76      6.79 o
   4   9  14      487.47      488.89     14.55 o
   5   9  14      176.66      164.63     14.17 o
   6   9  14       83.72       74.69     13.41 o
   7   9  14       25.69       29.86     10.28 o
   0  10  14       44.19       96.10     29.42 o
   1  10  14      374.85      360.54     16.54 o
   2  10  14       26.87       21.68      6.38 o
   3  10  14      154.85      171.88     10.94 o
   4  10  14      226.50      199.15     11.98 o
   5  10  14      190.29      222.41     21.67 o
   6  10  14        7.03        9.66      6.93 o
   0  11  14       27.88       24.70      9.49 o
   1  11  14       64.56       59.48      8.49 o
   2  11  14      207.94      212.33     15.48 o
   3  11  14       23.35       33.37      7.14 o
   4  11  14      171.64      172.78     10.92 o
   5  11  14      115.47       83.02     14.93 o
   0  12  14       70.38       58.09     13.60 o
   1  12  14       95.87       85.17     11.99 o
   2  12  14       95.77      101.46     13.19 o
   3  12  14       30.84       36.02     13.45 o
   4  12  14       19.90        6.18      9.51 o
   1   0  15      329.15      339.25      4.67 o
   2   0  15       44.46       40.78      2.72 o
   3   0  15      159.46      149.44      5.92 o
   4   0  15     1255.77     1204.99     16.79 o
   5   0  15      202.20      196.67     10.55 o
   6   0  15     1158.72     1203.41     31.07 o
   7   0  15       19.78       19.07      5.04 o
   8   0  15       39.14       43.22      7.27 o
   9   0  15      115.51      128.55     13.21 o
  10   0  15       82.44      111.82     29.09 o
   0   1  15       67.74       70.02      2.53 o
   1   1  15      896.51      829.40      5.90 o
   2   1  15      102.93      104.72      2.07 o
   3   1  15      729.69      696.67      7.19 o
   4   1  15      114.50      127.53      4.35 o
   5   1  15      934.57      890.85     11.70 o
   6   1  15     1053.39     1047.17     15.42 o
   7   1  15       34.94       35.51      4.50 o
   8   1  15      653.57      697.09     29.52 o
   9   1  15       43.07       47.21      7.92 o
  10   1  15      105.49       84.15     18.91 o
   0   2  15      447.61      449.60      6.47 o
   1   2  15     1109.55     1077.95      7.34 o
   2   2  15       98.65      103.43      2.64 o
   3   2  15       68.90       55.95      2.56 o
   4   2  15      489.14      496.93      6.85 o
   5   2  15      165.74      173.16      6.15 o
   6   2  15      733.05      743.09     13.15 o
   7   2  15       19.83       21.30      5.58 o
   8   2  15      826.48      883.72     20.67 o
   9   2  15       47.95       39.87      7.12 o
  10   2  15       64.42       54.30     18.94 o
   0   3  15       42.95       43.95      2.42 o
   1   3  15      723.75      723.37      6.03 o
   2   3  15      707.69      707.28      8.04 o
   3   3  15      542.04      532.31      7.44 o
   4   3  15       90.12       96.38      3.54 o
   5   3  15       27.81       21.14      2.38 o
   6   3  15      418.90      436.10     15.96 o
   7   3  15      191.92      182.28      9.68 o
   8   3  15      518.92      548.63     15.81 o
   9   3  15       88.74       87.64      9.40 o
  10   3  15       22.01       37.20      9.76 o
   0   4  15       40.00       36.64      2.69 o
   1   4  15     1198.94     1172.75      8.86 o
   2   4  15       35.70       30.20      2.45 o
   3   4  15      509.63      501.27      6.96 o
   4   4  15      177.27      170.89      4.81 o
   5   4  15      222.30      235.19      6.40 o
   6   4  15      285.74      305.25     12.81 o
   7   4  15      268.35      267.26     16.25 o
   8   4  15      193.33      176.08     12.84 o
   9   4  15        0.09        4.65      6.73 o
  10   4  15      204.50      229.26     23.77 o
   0   5  15      409.11      412.67      7.25 o
   1   5  15      363.68      360.10      5.60 o
   2   5  15      742.04      710.68      9.53 o
   3   5  15      833.15      820.74     10.72 o
   4   5  15        5.58        4.22      1.80 o
   5   5  15       14.01       14.11      3.10 o
   6   5  15      358.38      352.61     21.12 o
   7   5  15      365.27      342.97     16.76 o
   8   5  15      168.27      156.11     14.49 o
   9   5  15        2.43        6.73      7.63 o
   0   6  15      532.67      514.14      9.13 o
   1   6  15      537.53      535.09      8.19 o
   2   6  15      116.48      114.78      4.67 o
   3   6  15      482.64      483.22      8.51 o
   4   6  15      583.48      592.26     11.59 o
   5   6  15        5.18        5.93      4.16 o
   6   6  15      436.87      439.48     18.44 o
   7   6  15       72.69       80.58     10.00 o
   8   6  15        1.07        6.27      7.07 o
   9   6  15       21.92       21.76     12.71 o
   0   7  15       35.68       23.22      3.95 o
   1   7  15      251.59      251.51      6.85 o
   2   7  15       25.35       28.16      3.08 o
   3   7  15      317.94      311.91     12.34 o
   4   7  15      117.33      119.76      6.42 o
   5   7  15      309.61      299.58     20.10 o
   6   7  15       14.12       14.17      6.33 o
   7   7  15      269.39      272.11     33.30 o
   8   7  15      178.38      145.26     17.08 o
   0   8  15      161.51      166.04     14.06 o
   1   8  15      118.08      112.93      5.43 o
   2   8  15      268.73      271.79     11.36 o
   3   8  15       46.09       42.41      5.66 o
   4   8  15      328.32      335.74     17.30 o
   5   8  15      338.59      314.23     17.97 o
   6   8  15       28.45       25.05      8.06 o
   7   8  15       42.87       47.36     11.83 o
   8   8  15      224.15      226.06     21.02 o
   0   9  15      143.27      138.62     12.01 o
   1   9  15       78.71       78.92      8.38 o
   2   9  15      234.69      262.70     11.86 o
   3   9  15        4.49        5.29      4.03 o
   4   9  15      317.86      325.63     15.93 o
   5   9  15       71.44       75.92     11.40 o
   6   9  15       37.15       31.86      9.25 o
   7   9  15       20.91       10.26     11.43 o
   0  10  15       92.00      117.00     14.26 o
   1  10  15      115.15      110.16      9.71 o
   2  10  15      267.62      262.61     25.99 o
   3  10  15       42.53       40.23     11.00 o
   4  10  15      219.08      240.08     11.20 o
   5  10  15       90.29      108.72     16.33 o
   6  10  15       42.56       49.03     12.79 o
   0  11  15      316.32      308.57     27.34 o
   1  11  15       35.88       30.08      7.21 o
   2  11  15      105.16      105.29     20.98 o
   3  11  15       55.13       52.72      9.44 o
   4  11  15       21.25       20.53      5.62 o
   5  11  15      156.88      154.84     25.49 o
   0  12  15      236.30      251.60     24.29 o
   1  12  15       14.89       18.66      8.45 o
   2  12  15      136.71      135.41     14.98 o
   3  12  15        5.94       10.81      6.51 o
   0   0  16     4660.07     4486.97     36.48 o
   1   0  16      274.51      301.89      4.56 o
   2   0  16      125.71      140.06      3.82 o
   3   0  16      326.36      327.68      8.33 o
   4   0  16        2.38       -1.85      1.85 o
   5   0  16        5.72        6.75      2.67 o
   6   0  16       62.92       54.18      5.84 o
   7   0  16     1300.06     1320.60     31.38 o
   8   0  16      126.95      157.17     13.10 o
   9   0  16        6.66        7.59      6.34 o
  10   0  16       37.01       20.69     17.31 o
   0   1  16     1663.42     1661.89     13.13 o
   1   1  16      191.78      184.93      2.87 o
   2   1  16      543.95      504.92      5.38 o
   3   1  16      276.67      279.35      4.87 o
   4   1  16      288.36      273.12      5.36 o
   5   1  16       24.70       24.90      2.62 o
   6   1  16      107.79      109.30      5.20 o
   7   1  16      502.66      519.34     13.35 o
   8   1  16       36.16       49.48      6.16 o
   9   1  16      609.19      716.77     19.54 o
  10   1  16        4.55        5.56     10.20 o
   0   2  16     1388.45     1349.85     11.47 o
   1   2  16      102.06      118.10      2.37 o
   2   2  16     1120.48     1095.37      9.01 o
   3   2  16      116.32      115.16      3.45 o
   4   2  16       34.81       43.54      2.61 o
   5   2  16     1282.40     1261.16     14.03 o
   6   2  16      135.77      139.33      6.79 o
   7   2  16      308.51      304.41     12.44 o
   8   2  16        3.12        7.59      3.95 o
   9   2  16      300.93      323.61     17.42 o
  10   2  16       20.63       29.89      9.44 o
   0   3  16        1.60        3.27      1.33 o
   1   3  16      220.47      220.87      3.44 o
   2   3  16      543.58      517.51      6.95 o
   3   3  16      141.09      147.41      4.29 o
   4   3  16      234.13      241.67      5.26 o
   5   3  16      196.50      210.64      5.94 o
   6   3  16      515.49      514.09     11.63 o
   7   3  16       85.65       96.22      7.55 o
   8   3  16        5.00        5.00      3.79 o
   9   3  16      303.84      297.73     23.52 o
  10   3  16      130.37      135.03     20.19 o
   0   4  16      111.06      117.27      4.14 o
   1   4  16      154.47      144.80      3.37 o
   2   4  16      397.31      379.94      6.59 o
   3   4  16      443.99      421.98      6.49 o
   4   4  16      403.23      386.87      7.29 o
   5   4  16      545.51      555.89     11.63 o
   6   4  16      377.43      395.27     14.47 o
   7   4  16       75.30       69.62      7.54 o
   8   4  16        8.23        8.08      5.50 o
   9   4  16       93.14       85.06     14.72 o
  10   4  16      162.83      170.05     21.32 o
   0   5  16      590.62      573.19      8.75 o
   1   5  16      108.71      116.34      3.66 o
   2   5  16       97.20       92.54      3.89 o
   3   5  16      890.80      894.83     11.14 o
   4   5  16      699.82      704.40     10.46 o
   5   5  16       68.84       73.76      6.74 o
   6   5  16       24.62       20.97      5.22 o
   7   5  16      974.94      939.24     24.73 o
   8   5  16       41.63       29.48      7.01 o
   9   5  16       50.36       48.47     12.83 o
   0   6  16      537.33      543.77      9.81 o
   1   6  16       97.40       94.32      3.99 o
   2   6  16      142.55      144.85      5.48 o
   3   6  16       14.01       15.01      2.48 o
   4   6  16      137.05      149.59      9.11 o
   5   6  16       27.47       36.16      5.79 o
   6   6  16       41.72       30.11      6.98 o
   7   6  16      237.66      230.96     14.24 o
   8   6  16      171.62      165.81     18.76 o
   9   6  16      246.07      291.77     26.73 o
   0   7  16      153.32      157.19      7.95 o
   1   7  16      556.13      563.99      9.91 o
   2   7  16      149.72      147.51      6.56 o
   3   7  16      473.81      476.99     12.03 o
   4   7  16      250.65      251.91      9.32 o
   5   7  16       72.09       65.57     10.09 o
   6   7  16      163.60      177.08     12.96 o
   7   7  16      165.68      181.40     13.59 o
   8   7  16       79.43       84.99     18.49 o
   0   8  16       36.34       28.33      9.64 o
   1   8  16       98.08       97.36      6.53 o
   2   8  16      298.91      296.89     13.85 o
   3   8  16      126.56      132.20      8.47 o
   4   8  16      333.14      310.27     11.43 o
   5   8  16      253.02      220.43     17.91 o
   6   8  16       17.37       15.63      7.02 o
   7   8  16       35.01       38.19     15.11 o
   8   8  16       72.27       40.98     18.71 o
   0   9  16       15.81       11.06      7.10 o
   1   9  16       66.20       64.98      8.43 o
   2   9  16      196.37      201.46     10.92 o
   3   9  16      195.26      182.29     10.33 o
   4   9  16       70.91       77.98      7.04 o
   5   9  16       12.23        6.16      6.31 o
   6   9  16       56.77       37.57     11.25 o
   7   9  16        0.73        3.01      8.08 o
   0  10  16      201.00      217.56     17.95 o
   1  10  16       54.44       45.35      7.49 o
   2  10  16        1.52       10.79      6.17 o
   3  10  16      174.64      199.35     11.87 o
   4  10  16       18.63       20.03      7.37 o
   5  10  16       97.78       90.79     15.35 o
   6  10  16       20.69       20.36     13.44 o
   0  11  16        2.02        4.76      9.94 o
   1  11  16      107.50       80.98     18.31 o
   2  11  16        5.62        0.04      5.75 o
   3  11  16       61.89       47.38      9.10 o
   4  11  16       28.05       16.43      7.53 o
   5  11  16       33.10       22.62     10.37 o
   0  12  16       53.89       60.15     14.45 o
   1  12  16       51.23       51.62     17.24 o
   2  12  16       57.61       57.25     11.07 o
   3  12  16      121.90       94.80     12.01 o
   1   0  17     1160.24     1116.32      9.95 o
   2   0  17        0.01       -1.06      1.54 o
   3   0  17      978.07      934.38     13.91 o
   4   0  17       21.65       63.07      5.74 o
   5   0  17       85.33       60.33      5.21 o
   6   0  17     1056.91     1107.49     23.14 o
   7   0  17       26.48       22.99      7.82 o
   8   0  17       45.49       56.12      8.55 o
   9   0  17       34.25       26.54      9.03 o
  10   0  17       60.03      107.23     29.47 o
   0   1  17       25.08       25.03      1.99 o
   1   1  17      822.98      816.50      6.08 o
   2   1  17       40.31       30.56      2.13 o
   3   1  17      517.28      484.56      6.58 o
   4   1  17      635.67      656.62      8.22 o
   5   1  17       67.47       61.32      3.34 o
   6   1  17      373.86      378.33      9.33 o
   7   1  17        7.24       15.05      3.87 o
   8   1  17      275.05      300.93     14.74 o
   9   1  17       54.98       67.43      8.96 o
  10   1  17      121.38       96.32     20.26 o
   0   2  17       61.30       56.75      2.55 o
   1   2  17     2020.39     1888.65     11.32 o
   2   2  17       50.06       52.13      2.66 o
   3   2  17      123.13      113.16      3.62 o
   4   2  17       34.31       52.98      2.93 o
   5   2  17       39.68       39.88      2.92 o
   6   2  17      160.41      178.19      6.98 o
   7   2  17       80.91       68.40      6.92 o
   8   2  17      281.81      285.82     15.11 o
   9   2  17       11.32       11.58      6.67 o
  10   2  17       45.64       35.81      9.90 o
   0   3  17      218.38      200.78      4.71 o
   1   3  17      665.91      660.12      6.39 o
   2   3  17      497.94      461.63      6.50 o
   3   3  17      316.31      283.76      5.83 o
   4   3  17      457.22      448.62      7.31 o
   5   3  17      244.98      244.49      8.59 o
   6   3  17      352.38      412.18     13.86 o
   7   3  17       25.57       28.22      4.85 o
   8   3  17      491.71      520.43     24.50 o
   9   3  17       62.01       61.11     19.27 o
  10   3  17       40.64       35.86      9.88 o
   0   4  17      137.38      136.59      4.85 o
   1   4  17      556.22      546.77      6.89 o
   2   4  17      437.33      428.77      6.90 o
   3   4  17      218.30      204.21      5.09 o
   4   4  17      328.03      308.86      6.86 o
   5   4  17      141.25      146.93      7.59 o
   6   4  17      291.22      296.78     13.05 o
   7   4  17      202.57      193.22     11.56 o
   8   4  17      307.04      316.09     16.88 o
   9   4  17       21.26       21.09      9.24 o
   0   5  17       75.37       75.83      4.34 o
   1   5  17      765.79      724.11      8.66 o
   2   5  17       97.55       91.06      3.93 o
   3   5  17        6.21        4.89      1.87 o
   4   5  17       55.51       54.67      3.47 o
   5   5  17        6.00        4.06      3.22 o
   6   5  17      405.98      441.74     27.39 o
   7   5  17      208.57      187.29     15.29 o
   8   5  17      200.63      183.54     22.83 o
   9   5  17      167.87      178.56     21.19 o
   0   6  17      458.29      454.18     13.56 o
   1   6  17      138.13      128.63      4.81 o
   2   6  17       21.91       22.93      2.78 o
   3   6  17      649.62      648.50     12.36 o
   4   6  17       96.55       84.59      8.05 o
   5   6  17      189.38      180.92     11.75 o
   6   6  17      246.98      247.97     15.38 o
   7   6  17      463.82      430.06     20.00 o
   8   6  17      169.07      170.79     23.68 o
   9   6  17       68.47       57.80     14.41 o
   0   7  17      185.99      168.25      9.10 o
   1   7  17       78.75       84.55      4.86 o
   2   7  17      183.74      170.07      7.53 o
   3   7  17      529.13      541.50     15.46 o
   4   7  17      484.06      516.54     13.07 o
   5   7  17       75.12       56.46      7.74 o
   6   7  17      203.43      215.50     19.62 o
   7   7  17       74.71       64.40     11.56 o
   8   7  17       18.94        3.77      7.84 o
   0   8  17      144.07      159.11     18.31 o
   1   8  17       51.28       56.53      6.10 o
   2   8  17      388.31      393.57     13.61 o
   3   8  17      184.06      176.73     11.14 o
   4   8  17        6.17       12.49      3.70 o
   5   8  17      306.74      321.44     20.91 o
   6   8  17       53.39       38.73      8.78 o
   7   8  17       17.83       11.85     12.80 o
   8   8  17      137.56      160.68     21.13 o
   0   9  17       24.12       17.70      7.25 o
   1   9  17       84.42       98.59      9.95 o
   2   9  17      118.39      121.54      9.02 o
   3   9  17       43.07       28.50      5.45 o
   4   9  17       79.58       70.75      6.78 o
   5   9  17      155.74      143.09     15.86 o
   6   9  17       13.91       14.39      8.75 o
   7   9  17       51.18       24.62     11.13 o
   0  10  17      265.66      269.38     19.81 o
   1  10  17       45.28       56.95      8.77 o
   2  10  17      187.69      205.72     13.75 o
   3  10  17      116.13      123.94     10.18 o
   4  10  17       36.99       36.29      6.40 o
   5  10  17      205.36      226.68     22.46 o
   6  10  17        7.39       23.71     10.26 o
   0  11  17      192.31      168.50     17.77 o
   1  11  17       20.35       20.03      7.15 o
   2  11  17        7.96       13.69      7.73 o
   3  11  17      109.29      128.78     20.79 o
   4  11  17      124.56      130.68     14.45 o
   5  11  17      100.03       86.82     16.38 o
   0  12  17       94.42      107.32     41.36 o
   1  12  17      120.90      116.89     19.55 o
   2  12  17       27.86       26.02     10.82 o
   3  12  17       20.69       24.34      7.61 o
   0   0  18      795.85      864.17     11.44 o
   1   0  18      117.76      120.66      3.72 o
   2   0  18       53.52       46.76      3.73 o
   3   0  18      323.39      353.73      8.93 o
   4   0  18      763.55      655.36     12.52 o
   5   0  18      308.39      268.01      9.04 o
   6   0  18       61.44       58.30      6.45 o
   7   0  18      606.36      649.55     32.70 o
   8   0  18       59.15       61.39      8.52 o
   9   0  18       86.66       57.91     20.94 o
  10   0  18        9.89       -3.99     12.80 o
   0   1  18     3030.57     2906.70     20.78 o
   1   1  18      996.36      939.58      6.84 o
   2   1  18      634.33      621.46      7.72 o
   3   1  18      205.34      234.14      5.15 o
   4   1  18      695.27      586.69      8.38 o
   5   1  18      110.60      113.46      4.75 o
   6   1  18      237.30      256.99      8.63 o
   7   1  18      389.35      403.07     13.07 o
   8   1  18       38.63       41.67      6.24 o
   9   1  18       61.90       63.90     12.53 o
  10   1  18        1.99        7.24     10.23 o
   0   2  18      405.46      382.91      6.70 o
   1   2  18      722.92      692.12      6.38 o
   2   2  18     1383.47     1310.90     11.67 o
   3   2  18       81.11       67.38      3.14 o
   4   2  18      388.18      330.30      7.03 o
   5   2  18      364.16      404.70      7.52 o
   6   2  18       98.05       86.16      5.20 o
   7   2  18      236.76      245.21     12.09 o
   8   2  18       22.21       12.75      4.48 o
   9   2  18       65.51       74.92     12.32 o
  10   2  18        8.23       19.64     10.61 o
   0   3  18        7.74        7.99      1.88 o
   1   3  18       93.47       94.06      3.14 o
   2   3  18     1577.24     1582.84     13.79 o
   3   3  18      515.08      488.25      8.30 o
   4   3  18       27.51       23.08      2.54 o
   5   3  18      789.08      790.89     11.64 o
   6   3  18       83.16       66.74      7.14 o
   7   3  18       93.35      110.62      8.38 o
   8   3  18       56.74       54.58      7.06 o
   9   3  18      122.31      124.15     15.24 o
   0   4  18      357.39      344.94      7.02 o
   1   4  18        7.10       10.37      1.67 o
   2   4  18     3118.49     2870.52     21.60 o
   3   4  18       10.18       14.50      2.18 o
   4   4  18      267.63      278.05      6.73 o
   5   4  18      356.16      368.09     10.53 o
   6   4  18      193.40      171.45     10.76 o
   7   4  18       84.64       71.90      7.72 o
   8   4  18       78.74       67.65     10.03 o
   9   4  18       51.87       66.41     19.40 o
   0   5  18      421.97      401.83      8.87 o
   1   5  18      330.77      309.21      6.31 o
   2   5  18      290.06      285.19      6.13 o
   3   5  18      505.76      505.56     10.12 o
   4   5  18      131.15      133.40      7.35 o
   5   5  18      203.80      205.64     11.61 o
   6   5  18       98.40       93.89      8.70 o
   7   5  18      112.39      111.37     11.13 o
   8   5  18       19.19       19.22      7.90 o
   9   5  18       38.45       41.91     12.34 o
   0   6  18      233.20      236.21      9.66 o
   1   6  18      261.47      247.89      6.54 o
   2   6  18       56.95       56.93      3.86 o
   3   6  18      757.45      765.39     18.66 o
   4   6  18      269.16      264.15      8.42 o
   5   6  18       78.57       74.09      7.42 o
   6   6  18      251.51      241.90     25.16 o
   7   6  18      134.71      147.48     13.14 o
   8   6  18       82.42       75.65     14.69 o
   9   6  18       16.50       21.06     16.45 o
   0   7  18     1207.48     1195.37     23.81 o
   1   7  18      306.08      323.33      9.03 o
   2   7  18      245.04      244.39      9.19 o
   3   7  18       20.73       17.24      3.94 o
   4   7  18       64.64       59.59      5.04 o
   5   7  18       11.73       11.78      3.71 o
   6   7  18       74.54       71.65      9.63 o
   7   7  18      101.55      127.27     20.54 o
   8   7  18       89.92       95.39     20.48 o
   0   8  18        3.37        1.90      7.23 o
   1   8  18      486.37      500.12     16.27 o
   2   8  18      123.72      120.62      8.86 o
   3   8  18       31.45       20.52      5.47 o
   4   8  18      122.83      131.47      7.62 o
   5   8  18      197.74      221.21     18.60 o
   6   8  18       16.33       26.23      9.57 o
   7   8  18       10.95       12.14      8.69 o
   0   9  18        8.65        4.97      8.99 o
   1   9  18      290.21      293.73     17.38 o
   2   9  18       72.26       88.83     10.04 o
   3   9  18       86.67       81.41      7.86 o
   4   9  18      349.36      362.02     13.03 o
   5   9  18      218.67      224.71     19.21 o
   6   9  18       45.13       32.78     16.72 o
   7   9  18       21.23       21.81     10.81 o
   0  10  18        0.62       12.46     10.29 o
   1  10  18      102.75      112.54     14.02 o
   2  10  18       37.03       27.93      6.78 o
   3  10  18       68.36       79.21      9.59 o
   4  10  18      212.90      214.37     15.24 o
   5  10  18       18.80       12.81      8.38 o
   6  10  18       17.69       32.54     10.94 o
   0  11  18       49.06       38.39     18.90 o
   1  11  18       66.39       62.86      9.42 o
   2  11  18        4.36       10.38      8.27 o
   3  11  18       92.89      101.80     12.07 o
   4  11  18       34.51       31.22     11.13 o
   0  12  18        7.49       15.05     10.13 o
   1  12  18       77.70       71.96     12.78 o
   2  12  18       65.90       77.32     14.38 o
   1   0  19      606.90      593.60      9.17 o
   2   0  19      422.49      417.54      8.96 o
   3   0  19     1397.96     1291.11     17.62 o
   4   0  19      190.10      192.41      8.62 o
   5   0  19      346.70      317.82     10.18 o
   6   0  19      622.36      671.34     39.19 o
   7   0  19       16.89       12.38      5.75 o
   8   0  19        2.15        2.66      4.81 o
   9   0  19        3.86       -3.65     11.16 o
  10   0  19       70.51       54.52     24.21 o
   0   1  19      437.69      422.14      7.08 o
   1   1  19     4315.66     4138.94     21.60 o
   2   1  19      333.58      297.24      5.52 o
   3   1  19       37.49       25.00      2.35 o
   4   1  19      780.11      733.80      9.75 o
   5   1  19       14.98       16.24      2.45 o
   6   1  19      372.02      401.13     12.74 o
   7   1  19       31.20       21.51      4.38 o
   8   1  19       51.60       47.00      6.60 o
   9   1  19       14.28       16.89      7.43 o
  10   1  19       42.52       28.41     13.60 o
   0   2  19     1160.52     1118.29     12.34 o
   1   2  19      394.02      393.52      5.40 o
   2   2  19      859.18      799.36      9.21 o
   3   2  19      849.05      771.57      9.23 o
   4   2  19      289.87      254.78      5.73 o
   5   2  19      268.57      250.21      6.53 o
   6   2  19      408.01      388.31     11.56 o
   7   2  19      113.38      108.72     10.04 o
   8   2  19      211.95      227.34     12.38 o
   9   2  19        5.51       14.12      7.05 o
  10   2  19       41.64       35.68     14.92 o
   0   3  19      149.95      143.21      4.79 o
   1   3  19     2580.88     2503.49     16.72 o
   2   3  19      149.48      162.83      4.90 o
   3   3  19      136.52      119.37      4.40 o
   4   3  19      329.96      355.61      6.75 o
   5   3  19      248.63      216.82      7.63 o
   6   3  19      155.86      144.23      9.25 o
   7   3  19       13.96       13.83      4.22 o
   8   3  19      229.20      218.15     15.02 o
   9   3  19      163.50      183.43     18.50 o
   0   4  19      127.39      136.56      5.23 o
   1   4  19     1017.83      989.08      9.75 o
   2   4  19      906.77      879.17     10.52 o
   3   4  19      446.85      421.82      7.81 o
   4   4  19       76.95       74.02      4.55 o
   5   4  19        1.66        1.48      2.90 o
   6   4  19       37.33       37.54      6.23 o
   7   4  19       22.79       19.20      7.89 o
   8   4  19      201.75      229.35     22.32 o
   9   4  19       27.26       38.25     11.15 o
   0   5  19       81.08       74.45      5.13 o
   1   5  19      148.85      154.61      4.88 o
   2   5  19      190.07      181.23      5.44 o
   3   5  19      515.33      499.44     10.37 o
   4   5  19      334.17      341.73      8.45 o
   5   5  19       77.15       67.77      7.08 o
   6   5  19       18.71       14.61      4.83 o
   7   5  19       12.26       15.75      5.76 o
   8   5  19       50.66       49.58     15.64 o
   9   5  19      126.10      159.41     34.63 o
   0   6  19        0.04        1.54      3.30 o
   1   6  19      288.89      268.95      7.04 o
   2   6  19       31.29       27.30      3.40 o
   3   6  19      802.73      835.91     14.72 o
   4   6  19       56.39       46.25      4.34 o
   5   6  19       92.99       91.25      6.31 o
   6   6  19      230.26      247.98     30.03 o
   7   6  19      107.89      115.56     13.99 o
   8   6  19       26.90       16.58     11.33 o
   0   7  19      281.64      293.48     15.85 o
   1   7  19      235.47      238.24     10.00 o
   2   7  19      213.00      205.76      9.10 o
   3   7  19      115.17      118.08      7.84 o
   4   7  19      163.11      161.67     12.37 o
   5   7  19      146.14      146.33      7.58 o
   6   7  19       14.40       15.14      6.02 o
   7   7  19       16.26       16.76      8.75 o
   8   7  19        1.55        7.75      9.01 o
   0   8  19      472.28      427.59     27.73 o
   1   8  19       63.35       67.07      9.17 o
   2   8  19      131.71      129.32      9.15 o
   3   8  19      196.16      193.04      9.91 o
   4   8  19       55.94       58.56      5.67 o
   5   8  19       51.20       42.93      8.57 o
   6   8  19       39.85       35.38     10.76 o
   7   8  19       57.72       53.14     12.88 o
   0   9  19       38.72       63.85     14.79 o
   1   9  19      333.31      322.08     18.22 o
   2   9  19      110.29      103.01      8.89 o
   3   9  19      109.25      113.95      9.03 o
   4   9  19       27.18       33.35      5.17 o
   5   9  19      149.12      123.27     17.11 o
   6   9  19        1.07       13.08      8.65 o
   0  10  19      148.58      146.04     16.24 o
   1  10  19      130.30      120.04     11.47 o
   2  10  19      196.35      198.28     15.28 o
   3  10  19       25.59       24.44      7.08 o
   4  10  19        9.87       23.71      7.04 o
   5  10  19       16.97       16.52     11.17 o
   0  11  19       70.45      104.73     15.85 o
   1  11  19       49.50       24.20     12.83 o
   2  11  19        2.22       10.71     15.19 o
   3  11  19      130.39      115.70     12.76 o
   4  11  19       17.33       18.45      7.74 o
   0  12  19       36.17       20.07     13.07 o
   1  12  19       37.11       33.51     10.09 o
   0   0  20    11552.99    10945.23    131.77 o
   1   0  20      755.15      728.27     10.65 o
   2   0  20        0.85       -0.39      2.00 o
   3   0  20       10.48        2.50      2.24 o
   4   0  20       79.84       75.52      4.94 o
   5   0  20       16.65        8.29      3.62 o
   6   0  20        5.54       12.78      4.97 o
   7   0  20      287.45      253.16     20.21 o
   8   0  20       89.76      105.22     11.28 o
   9   0  20      234.41      196.29     37.39 o
   0   1  20     4061.29     3913.79     29.03 o
   1   1  20      581.03      541.73      6.65 o
   2   1  20      677.60      653.38      8.32 o
   3   1  20      187.01      196.69      4.90 o
   4   1  20       26.33       18.63      2.52 o
   5   1  20      378.61      362.95      7.87 o
   6   1  20      331.88      338.56     11.85 o
   7   1  20      255.16      272.06     13.26 o
   8   1  20       26.27       18.62      5.36 o
   9   1  20       23.23       18.47      8.10 o
   0   2  20      887.55      869.22     11.48 o
   1   2  20      133.01      129.80      3.68 o
   2   2  20      809.58      695.54      9.54 o
   3   2  20      105.26      110.53      4.15 o
   4   2  20      199.04      198.54      5.36 o
   5   2  20      520.85      526.19     11.00 o
   6   2  20        8.28        6.84      3.13 o
   7   2  20      176.88      169.11     10.89 o
   8   2  20        2.76        5.59      4.40 o
   9   2  20      128.50      157.80     16.53 o
   0   3  20     1982.33     1960.28     19.93 o
   1   3  20      512.37      480.15      6.48 o
   2   3  20     1769.81     1555.69     14.61 o
   3   3  20      441.06      403.00      7.36 o
   4   3  20       13.17        9.64      2.10 o
   5   3  20      511.77      513.74     14.05 o
   6   3  20      203.36      219.45     11.20 o
   7   3  20       25.66       18.51      4.77 o
   8   3  20       21.14       20.92      5.70 o
   9   3  20       41.99       48.10     11.23 o
   0   4  20      565.56      576.01     10.28 o
   1   4  20       39.80       47.82      3.15 o
   2   4  20      153.08      143.92      4.96 o
   3   4  20      347.20      328.14      6.95 o
   4   4  20      627.05      627.37     10.55 o
   5   4  20       48.58       48.30      5.99 o
   6   4  20       54.42       51.39      6.79 o
   7   4  20       97.29      111.58      9.92 o
   8   4  20      112.75      131.38     19.71 o
   9   4  20       43.00       48.21     22.72 o
   0   5  20      615.68      623.53     18.99 o
   1   5  20      108.51      113.78      4.51 o
   2   5  20       36.21       28.96      2.99 o
   3   5  20      595.64      588.97     13.68 o
   4   5  20        9.33       13.07      2.87 o
   5   5  20      255.99      263.37      8.97 o
   6   5  20       40.41       37.04      6.56 o
   7   5  20       49.96       39.08      7.69 o
   8   5  20       64.37       75.08     20.88 o
   9   5  20       23.02       23.05     17.85 o
   0   6  20      406.01      400.31     12.08 o
   1   6  20      653.11      638.56     10.78 o
   2   6  20      103.52       98.67      6.71 o
   3   6  20      260.68      229.76      8.44 o
   4   6  20      144.36      141.41      7.74 o
   5   6  20       71.08       55.95      5.70 o
   6   6  20       37.45       50.47     10.03 o
   7   6  20      235.52      266.91     23.05 o
   8   6  20       66.89       64.78     14.66 o
   0   7  20        0.32        0.75      5.12 o
   1   7  20       13.06       11.81      5.79 o
   2   7  20      524.71      514.94     14.18 o
   3   7  20       83.89       89.24      6.98 o
   4   7  20       28.76       25.58      4.07 o
   5   7  20      135.32      145.91      8.12 o
   6   7  20      245.46      255.70     17.30 o
   7   7  20       13.26       17.27      9.23 o
   8   7  20      171.99      161.58     26.09 o
   0   8  20        6.44        4.96     15.50 o
   1   8  20      342.06      379.52     18.08 o
   2   8  20      142.59      160.55     10.19 o
   3   8  20      159.18      171.42      9.57 o
   4   8  20      116.03      124.28      7.49 o
   5   8  20       34.88       30.59      7.82 o
   6   8  20        1.47       10.58      7.79 o
   7   8  20      132.02      125.13     18.69 o
   0   9  20        4.59        0.63      8.43 o
   1   9  20       59.17       41.84      9.89 o
   2   9  20       62.39       57.68      8.15 o
   3   9  20      186.79      185.23     14.46 o
   4   9  20      133.34      161.94      9.55 o
   5   9  20       21.64       27.83      9.98 o
   6   9  20       22.89       16.91     14.52 o
   0  10  20      171.78      163.96     17.11 o
   1  10  20       15.11       10.46      9.73 o
   2  10  20       44.79       50.47     10.77 o
   3  10  20       74.97       76.07      9.01 o
   4  10  20      139.76      169.06     17.82 o
   5  10  20       39.63       35.12     11.25 o
   0  11  20       37.59       31.92     22.47 o
   1  11  20       59.29       75.09     12.26 o
   2  11  20      125.39      107.46     15.86 o
   3  11  20       99.85      122.73     14.65 o
   4  11  20       90.03       40.80     20.83 o
   1   0  21       22.60       19.16      2.69 o
   2   0  21      302.09      333.89      8.36 o
   3   0  21      300.02      308.08      8.63 o
   4   0  21        1.67        5.41      2.44 o
   5   0  21      279.39      288.62     16.50 o
   6   0  21      186.58      180.27     13.43 o
   7   0  21       16.31       15.80      5.92 o
   8   0  21        1.13        6.51      5.20 o
   9   0  21       19.93       18.06     16.22 o
   0   1  21     1134.29     1153.26     13.59 o
   1   1  21       69.93       66.97      2.90 o
   2   1  21      141.62      124.56      4.13 o
   3   1  21      252.54      190.06      4.95 o
   4   1  21      238.69      264.81      6.61 o
   5   1  21      335.31      352.01      9.36 o
   6   1  21      199.95      213.41     10.19 o
   7   1  21        3.56        4.06      3.38 o
   8   1  21       56.81       57.03      7.58 o
   9   1  21       84.23       51.69     10.61 o
   0   2  21      430.08      427.88      8.03 o
   1   2  21      674.14      625.59      9.28 o
   2   2  21      265.49      253.72      5.63 o
   3   2  21      573.87      573.59      8.24 o
   4   2  21       53.46       33.91      2.87 o
   5   2  21       82.93       74.45      6.46 o
   6   2  21      327.48      338.80     12.11 o
   7   2  21      274.67      293.21     14.03 o
   8   2  21       81.00       90.68      8.97 o
   9   2  21       22.88       10.41      7.79 o
   0   3  21       16.75       16.54      2.83 o
   1   3  21       93.44       84.91      3.62 o
   2   3  21       25.59       17.22      2.30 o
   3   3  21       45.08       55.25      3.65 o
   4   3  21      363.93      348.37      8.79 o
   5   3  21      142.65      145.77      8.17 o
   6   3  21       39.59       45.47      6.15 o
   7   3  21      125.96      121.07     14.52 o
   8   3  21      103.35       84.82     12.02 o
   9   3  21       70.46       97.69     14.16 o
   0   4  21      125.82      125.87      6.87 o
   1   4  21      113.70      115.11      4.44 o
   2   4  21      258.57      287.13      6.37 o
   3   4  21       27.83       30.04      3.56 o
   4   4  21       16.91       16.90      2.84 o
   5   4  21       82.34       90.33      5.76 o
   6   4  21      247.40      196.18     12.12 o
   7   4  21       29.52       28.00      5.85 o
   8   4  21      123.97      115.58     17.21 o
   9   4  21       43.70       51.88     13.00 o
   0   5  21        1.35        3.12      3.23 o
   1   5  21     1980.80     1919.75     20.07 o
   2   5  21        0.03        4.00      2.50 o
   3   5  21      173.07      176.66      8.19 o
   4   5  21      296.63      288.17      9.49 o
   5   5  21      377.75      387.10     12.55 o
   6   5  21      109.86      109.30     10.62 o
   7   5  21       42.08       37.95      6.90 o
   8   5  21        9.79        8.12      8.83 o
   0   6  21       13.53       12.78      4.76 o
   1   6  21       68.95       62.95      4.75 o
   2   6  21      337.91      325.32     11.92 o
   3   6  21      162.26      175.88      8.48 o
   4   6  21      133.41      141.12      9.17 o
   5   6  21      390.24      383.18     11.64 o
   6   6  21       50.48       49.32      9.14 o
   7   6  21       90.18       95.09     13.96 o
   8   6  21       65.39       60.05     13.85 o
   0   7  21       41.67       42.85      8.29 o
   1   7  21       62.13       54.28      8.15 o
   2   7  21      230.95      250.95     14.72 o
   3   7  21       23.00       19.52      4.20 o
   4   7  21      804.38      847.09     17.10 o
   5   7  21       39.29       43.13      5.24 o
   6   7  21       62.74       75.93     17.56 o
   7   7  21       20.08       46.72     12.42 o
   0   8  21       33.70       46.29     12.75 o
   1   8  21      181.56      156.47     13.86 o
   2   8  21       58.83       52.75      7.68 o
   3   8  21      430.56      444.57     14.97 o
   4   8  21       56.87       51.39      5.49 o
   5   8  21      148.84      172.65     15.02 o
   6   8  21       41.65       32.62     14.15 o
   7   8  21      302.27      354.98     32.50 o
   0   9  21       55.93       69.98     15.37 o
   1   9  21       66.51       72.11     10.70 o
   2   9  21      135.91      135.51     11.08 o
   3   9  21       29.36       29.26      5.72 o
   4   9  21       48.16       58.75      6.65 o
   5   9  21       80.68       71.66     13.78 o
   6   9  21       33.87       20.30     13.23 o
   0  10  21      123.07      130.09     19.12 o
   1  10  21        7.73       12.60      7.64 o
   2  10  21      338.59      343.06     21.07 o
   3  10  21       60.13       56.42     12.62 o
   4  10  21       69.56       85.78     14.41 o
   5  10  21       16.19       24.52     10.29 o
   0  11  21      130.60      152.29     20.04 o
   1  11  21       46.94       37.98     10.23 o
   2  11  21       10.95       17.07      8.94 o
   3  11  21       34.78       20.24      8.03 o
   0   0  22        3.48        8.15      3.34 o
   1   0  22       61.88       54.45      3.76 o
   2   0  22      343.81      334.13      8.61 o
   3   0  22      223.10      199.69      7.48 o
   4   0  22      431.10      394.61     12.14 o
   5   0  22       32.66       44.47     10.08 o
   6   0  22      158.25      134.69     12.37 o
   7   0  22      333.96      352.50     18.54 o
   8   0  22      106.00      119.27     16.26 o
   9   0  22      118.21       91.03     27.52 o
   0   1  22       12.88       14.72      2.58 o
   1   1  22      712.91      679.14      8.02 o
   2   1  22      774.93      726.15      9.18 o
   3   1  22       61.26       39.09      2.84 o
   4   1  22      266.08      241.06      7.32 o
   5   1  22      201.89      204.59      9.79 o
   6   1  22      209.95      239.91     10.90 o
   7   1  22      159.95      168.39      9.88 o
   8   1  22       41.88       30.12     10.67 o
   9   1  22       10.79       12.35      7.56 o
   0   2  22      423.37      419.53      8.11 o
   1   2  22      552.64      532.22      7.49 o
   2   2  22      226.26      206.93      5.41 o
   3   2  22      446.29      441.90      7.58 o
   4   2  22      228.67      240.88      7.67 o
   5   2  22      153.53      164.40      8.54 o
   6   2  22      155.57      152.05     10.38 o
   7   2  22       94.35      110.13      9.60 o
   8   2  22       51.06       56.13     11.32 o
   9   2  22      138.94      137.15     16.39 o
   0   3  22      657.64      639.34     12.35 o
   1   3  22      289.48      283.00      6.51 o
   2   3  22      748.96      715.95      9.68 o
   3   3  22      124.90      135.47      5.75 o
   4   3  22      307.57      308.78      7.32 o
   5   3  22      514.24      535.47     11.57 o
   6   3  22       50.08       43.15      6.26 o
   7   3  22        8.78        3.16      4.14 o
   8   3  22        2.70        1.29      6.11 o
   9   3  22        4.91       13.56      7.94 o
   0   4  22       27.83       36.30      4.79 o
   1   4  22      410.43      428.56      7.86 o
   2   4  22      104.48       97.20      5.13 o
   3   4  22      247.20      237.83      7.81 o
   4   4  22      461.71      460.07     11.13 o
   5   4  22       65.20       74.95      5.58 o
   6   4  22       46.92       32.63      6.29 o
   7   4  22       12.64        9.21      4.81 o
   8   4  22      182.34      179.77     20.97 o
   9   4  22       74.58       56.57     22.92 o
   0   5  22       14.75       16.18      4.16 o
   1   5  22     1420.95     1372.91     16.44 o
   2   5  22       38.10       44.96      4.37 o
   3   5  22      247.85      244.74     10.63 o
   4   5  22        9.33       10.24      2.78 o
   5   5  22      295.80      319.70     12.02 o
   6   5  22      155.17      135.13     11.54 o
   7   5  22       95.01      105.79     13.58 o
   8   5  22      132.16      134.56     18.60 o
   0   6  22      103.80      113.24     10.13 o
   1   6  22      472.78      521.94     15.44 o
   2   6  22      248.52      244.12     11.95 o
   3   6  22       81.62       76.96      6.33 o
   4   6  22       90.51       89.88      9.98 o
   5   6  22      125.29      133.50      7.75 o
   6   6  22       25.99       23.57      6.80 o
   7   6  22      114.94      124.38     15.67 o
   8   6  22       66.65       88.41     35.61 o
   0   7  22      219.48      226.53     15.13 o
   1   7  22       61.15       58.80      8.94 o
   2   7  22       34.06       18.73      6.38 o
   3   7  22       13.87       11.91      3.91 o
   4   7  22       17.43       25.46      4.36 o
   5   7  22       61.76       51.70      6.91 o
   6   7  22      201.53      203.16     19.12 o
   7   7  22        3.08        6.40      8.21 o
   0   8  22        0.06       -0.87      8.36 o
   1   8  22      351.15      346.20     19.40 o
   2   8  22        1.15        7.65      5.04 o
   3   8  22      203.60      219.75     11.54 o
   4   8  22      249.86      267.22     10.16 o
   5   8  22       63.77       60.31     15.17 o
   6   8  22       35.90       36.55     12.20 o
   0   9  22        9.79       23.98     11.15 o
   1   9  22      140.13      149.88     14.39 o
   2   9  22       16.21       24.35      6.69 o
   3   9  22      184.11      196.93     15.53 o
   4   9  22        5.44       20.37      6.93 o
   5   9  22       80.25       76.29     14.45 o
   6   9  22        3.55       12.76      9.88 o
   0  10  22       14.59       22.96      9.19 o
   1  10  22        9.99        6.01     11.78 o
   2  10  22       56.73       46.62     11.78 o
   3  10  22        6.88       14.91      7.87 o
   4  10  22      165.54      209.36     16.21 o
   0  11  22        2.42        1.96      9.14 o
   1  11  22       65.33       81.02     12.51 o
   2  11  22       52.69       64.72     13.22 o
   1   0  23      381.52      337.17      8.72 o
   2   0  23      900.58      870.19     14.32 o
   3   0  23       95.03       79.64      5.47 o
   4   0  23      189.44      166.70      9.31 o
   5   0  23      150.90      145.21     12.43 o
   6   0  23      307.43      321.67     21.37 o
   7   0  23       98.21       85.48     10.74 o
   8   0  23       33.07       34.14     10.45 o
   9   0  23       13.86       40.14     20.74 o
   0   1  23      236.95      230.75      7.15 o
   1   1  23      186.51      183.58      5.11 o
   2   1  23      160.62      147.73      4.67 o
   3   1  23      568.09      499.88      8.11 o
   4   1  23      461.75      476.73      9.71 o
   5   1  23      348.70      346.59     12.32 o
   6   1  23        4.10        7.16      3.58 o
   7   1  23       66.80       48.51      6.11 o
   8   1  23       40.01       50.30     15.50 o
   9   1  23      122.87      150.80     17.18 o
   0   2  23     1241.83     1175.30     19.04 o
   1   2  23        5.28        3.02      1.91 o
   2   2  23       99.26       97.53      5.29 o
   3   2  23      352.94      351.05      7.90 o
   4   2  23       88.59       84.65      4.31 o
   5   2  23       16.37       16.23      4.42 o
   6   2  23      199.84      221.55     10.78 o
   7   2  23      182.65      179.69     12.17 o
   8   2  23       34.62       43.95     10.16 o
   9   2  23       51.69       39.92     10.44 o
   0   3  23     2758.61     2758.67     35.12 o
   1   3  23      609.01      596.10      9.47 o
   2   3  23       49.86       43.83      3.59 o
   3   3  23      444.77      454.29      9.96 o
   4   3  23      309.79      327.13      8.60 o
   5   3  23       18.73       19.46      3.55 o
   6   3  23        8.62        7.59      4.04 o
   7   3  23      159.98      156.14     11.72 o
   8   3  23       67.44       73.77     24.96 o
   9   3  23       15.11       18.62     10.16 o
   0   4  23      100.73      112.60      6.99 o
   1   4  23      214.40      210.93      6.30 o
   2   4  23      565.50      541.12     10.63 o
   3   4  23      111.87      102.93      6.62 o
   4   4  23       14.88       10.79      2.82 o
   5   4  23      241.12      243.43     10.23 o
   6   4  23      322.91      315.30     15.41 o
   7   4  23      166.24      126.21     17.45 o
   8   4  23      128.68      141.13     19.44 o
   0   5  23       51.91       55.25      6.06 o
   1   5  23      121.07      127.51      7.19 o
   2   5  23      469.82      468.55     12.84 o
   3   5  23      238.21      223.31     10.51 o
   4   5  23       70.71       69.19      6.20 o
   5   5  23      383.62      386.38     11.96 o
   6   5  23       57.98       61.96      8.38 o
   7   5  23       49.90       44.50     12.24 o
   8   5  23      107.32      120.62     19.03 o
   0   6  23       15.86       11.00      4.67 o
   1   6  23      322.62      327.38     13.20 o
   2   6  23     1127.70     1128.85     26.07 o
   3   6  23      124.38      143.67      8.22 o
   4   6  23       45.07       43.50      4.71 o
   5   6  23      137.37      145.69      8.17 o
   6   6  23       24.58       27.03      6.80 o
   7   6  23       14.77       14.65      9.27 o
   0   7  23      394.90      384.26     19.24 o
   1   7  23       51.67       39.58      8.09 o
   2   7  23       27.42       33.89      7.70 o
   3   7  23       79.19       67.46      6.86 o
   4   7  23      155.97      144.13      7.83 o
   5   7  23      100.82       90.93      7.37 o
   6   7  23       57.70       66.96     13.65 o
   7   7  23      133.24      135.56     18.92 o
   0   8  23      102.03       56.99     16.50 o
   1   8  23        0.75       -0.16      6.45 o
   2   8  23      266.62      278.70     14.27 o
   3   8  23       83.81       87.35     11.73 o
   4   8  23      204.63      204.57      9.20 o
   5   8  23       46.26       33.34     10.51 o
   6   8  23       43.23       41.05     19.60 o
   0   9  23      153.15      162.53     47.39 o
   1   9  23      131.57      114.57     13.22 o
   2   9  23      179.03      175.40     12.60 o
   3   9  23       74.80       79.42      9.34 o
   4   9  23       61.38       64.30      9.73 o
   5   9  23       73.63       65.28     13.38 o
   0  10  23       21.32       22.08     13.65 o
   1  10  23       52.61       55.74     32.44 o
   2  10  23      138.94      138.29     17.62 o
   3  10  23      103.16       91.93     16.06 o
   4  10  23       15.89       23.65     11.68 o
   0  11  23        2.68        7.95      9.80 o
   1  11  23        9.76       22.83      8.98 o
   2  11  23       29.84       29.11     27.44 o
   0   0  24       46.77       45.26      7.25 o
   1   0  24        6.50        9.40      3.99 o
   2   0  24       41.75       50.21      4.41 o
   3   0  24        6.39        2.95      3.08 o
   4   0  24      222.73      211.31     10.56 o
   5   0  24      155.08      148.69     16.34 o
   6   0  24       39.20       36.41      8.08 o
   7   0  24        8.12        2.12      5.49 o
   8   0  24      254.54      253.91     36.59 o
   9   0  24       96.47       80.96     26.21 o
   0   1  24       21.56       21.63      4.09 o
   1   1  24      439.90      449.33      7.81 o
   2   1  24       79.00       85.89      4.08 o
   3   1  24      260.19      237.49      7.20 o
   4   1  24      227.94      216.32      7.43 o
   5   1  24      182.56      184.74      9.81 o
   6   1  24      101.73      103.46      8.00 o
   7   1  24      221.63      217.61     11.49 o
   8   1  24        2.94        1.94      6.96 o
   9   1  24       53.32       40.10     10.48 o
   0   2  24      251.61      244.78      9.14 o
   1   2  24      684.92      703.21     11.76 o
   2   2  24      132.35      151.60      5.66 o
   3   2  24      407.23      416.10      9.39 o
   4   2  24      289.73      291.18      9.14 o
   5   2  24       17.07       20.45      4.29 o
   6   2  24       61.41       57.80      6.59 o
   7   2  24        5.17       15.42      6.55 o
   8   2  24        4.90       13.03      7.75 o
   9   2  24      155.67      160.48     17.67 o
   0   3  24       12.95        7.49      3.87 o
   1   3  24       62.61       58.95      3.90 o
   2   3  24       43.63       35.79      3.88 o
   3   3  24      262.67      276.77      8.67 o
   4   3  24      702.59      642.99     15.28 o
   5   3  24       19.00       15.15      3.51 o
   6   3  24      375.80      369.04     18.50 o
   7   3  24       36.35       36.59      7.47 o
   8   3  24       69.98       69.48     15.81 o
   0   4  24      362.54      374.14     12.10 o
   1   4  24      405.60      410.55      9.15 o
   2   4  24        6.83        9.37      3.32 o
   3   4  24      528.22      524.74     12.79 o
   4   4  24      356.65      384.52      9.77 o
   5   4  24      132.22      128.73      7.87 o
   6   4  24       46.67       34.19      7.78 o
   7   4  24       28.77       17.00      9.22 o
   8   4  24       75.43       66.16     14.07 o
   0   5  24       36.65       34.41      6.73 o
   1   5  24      463.83      445.34     12.54 o
   2   5  24      186.11      188.54      9.37 o
   3   5  24      124.55      137.75      9.48 o
   4   5  24      183.87      163.28      8.04 o
   5   5  24      263.20      244.19     12.95 o
   6   5  24      123.20      114.72     10.65 o
   7   5  24       46.30       55.22     14.63 o
   8   5  24       39.94       28.66     10.88 o
   0   6  24       33.98       34.94      7.05 o
   1   6  24      442.43      454.51     15.11 o
   2   6  24      105.17      113.84     11.12 o
   3   6  24        4.35       12.69      4.51 o
   4   6  24      105.51      118.45      6.89 o
   5   6  24      128.60      131.84      8.20 o
   6   6  24       89.07       99.24     15.15 o
   7   6  24       68.64       56.01     13.45 o
   0   7  24        0.27        4.41      6.61 o
   1   7  24      490.94      471.70     19.48 o
   2   7  24      656.72      650.47     22.44 o
   3   7  24       49.81       49.49      7.24 o
   4   7  24       21.21       17.78      4.01 o
   5   7  24      141.00      144.54     15.01 o
   6   7  24       51.19       42.01     14.34 o
   7   7  24      108.46       94.62     16.36 o
   0   8  24       11.07       17.95     11.08 o
   1   8  24      172.53      170.01     13.77 o
   2   8  24      425.39      384.52     16.31 o
   3   8  24      419.19      423.67     19.25 o
   4   8  24       53.21       52.40     10.45 o
   5   8  24       19.85       17.34      9.61 o
   6   8  24      143.31      128.91     18.99 o
   0   9  24        3.21        2.43      9.78 o
   1   9  24       28.22        7.02      9.82 o
   2   9  24      106.48      101.66     10.64 o
   3   9  24      509.74      504.89     19.15 o
   4   9  24       45.73       42.27      9.80 o
   5   9  24       21.52       19.25      9.94 o
   0  10  24       18.56       13.31     10.22 o
   1  10  24       92.44       62.46     14.03 o
   2  10  24       76.05       31.63     23.52 o
   3  10  24      376.06      373.36     20.17 o
   0  11  24      104.76       93.15     17.31 o
   1   0  25       10.87        7.77      3.34 o
   2   0  25      924.39      923.31     17.49 o
   3   0  25       12.29        7.97      3.68 o
   4   0  25      368.15      374.24     14.57 o
   5   0  25       96.77      101.02     11.27 o
   6   0  25       93.63       81.45     10.88 o
   7   0  25      250.91      248.89     17.36 o
   8   0  25       54.41       44.73     12.11 o
   0   1  25      513.36      509.34     12.66 o
   1   1  25       15.58       13.52      2.62 o
   2   1  25      421.54      418.20      9.25 o
   3   1  25       53.08       61.69      4.62 o
   4   1  25      151.96      151.47      7.01 o
   5   1  25      820.97      767.74     21.03 o
   6   1  25       55.60       55.53      6.39 o
   7   1  25        2.38        7.07      4.10 o
   8   1  25        8.70       11.47      7.45 o
   0   2  25      209.29      208.33      8.89 o
   1   2  25      105.30      100.54      4.90 o
   2   2  25       66.20       74.56      4.85 o
   3   2  25      448.36      439.84     10.31 o
   4   2  25      253.85      250.44      9.38 o
   5   2  25       59.37       66.76      6.38 o
   6   2  25       89.98       93.90      8.19 o
   7   2  25      157.27      150.01     17.54 o
   8   2  25        4.27        0.81      6.77 o
   0   3  25     1102.89     1139.04     21.07 o
   1   3  25       84.95       86.14      5.34 o
   2   3  25      225.72      225.14      8.07 o
   3   3  25      261.53      260.74     11.96 o
   4   3  25      366.77      377.78     10.23 o
   5   3  25       15.83       17.34      3.71 o
   6   3  25      104.18      112.34     10.99 o
   7   3  25       11.49        6.60      7.58 o
   8   3  25       61.25       50.61     12.99 o
   0   4  25       52.50       40.09      7.11 o
   1   4  25       53.41       45.91      5.77 o
   2   4  25      526.52      559.29     13.26 o
   3   4  25      359.00      371.01     12.19 o
   4   4  25       98.43       96.47      5.70 o
   5   4  25      108.31      112.82      7.75 o
   6   4  25      109.98      123.06     16.33 o
   7   4  25      149.59      132.01     18.83 o
   8   4  25      135.46      116.45     18.27 o
   0   5  25        8.15        3.17      4.62 o
   1   5  25      185.86      190.76     10.03 o
   2   5  25      204.45      201.85     11.16 o
   3   5  25       13.97       14.91      4.50 o
   4   5  25      102.10       93.74      6.09 o
   5   5  25       83.65      101.05      7.85 o
   6   5  25       46.33       22.09      6.56 o
   7   5  25       41.40       28.07     10.50 o
   0   6  25       10.32       13.92      8.10 o
   1   6  25      166.99      167.51     10.69 o
   2   6  25      376.51      388.97     17.88 o
   3   6  25       76.77       90.36      7.47 o
   4   6  25      149.34      151.05      9.38 o
   5   6  25      377.31      390.76     14.68 o
   6   6  25      123.51      125.41     15.72 o
   7   6  25       21.83       20.11     10.01 o
   0   7  25      598.06      647.23     24.30 o
   1   7  25       65.56       46.38      8.57 o
   2   7  25      176.96      183.30     14.31 o
   3   7  25      134.42      135.57     10.39 o
   4   7  25       72.22       59.59      5.72 o
   5   7  25        4.05       10.26      4.77 o
   6   7  25       46.04       42.65     14.00 o
   0   8  25      146.89      154.01     21.08 o
   1   8  25       86.45       80.19     10.82 o
   2   8  25       46.75       45.40      8.43 o
   3   8  25       87.26      102.71      9.63 o
   4   8  25      120.72      140.04     17.20 o
   5   8  25        3.23       10.09      9.19 o
   6   8  25       13.55       23.21     17.81 o
   0   9  25      124.09      121.93     20.66 o
   1   9  25       12.24        2.60      7.64 o
   2   9  25       30.90       28.45      8.21 o
   3   9  25      297.05      251.73     15.75 o
   4   9  25       57.80       48.95     12.88 o
   0  10  25      109.87      129.62     19.45 o
   1  10  25       76.94       68.27     14.40 o
   2  10  25       76.93      105.79     17.17 o
   3  10  25       29.87       28.30     14.31 o
   0   0  26       35.19       30.46      6.74 o
   1   0  26      180.58      167.20      8.27 o
   2   0  26      379.07      370.97     14.35 o
   3   0  26       65.54       72.38      7.36 o
   4   0  26      176.93      189.69     11.41 o
   5   0  26      117.72      110.17     12.02 o
   6   0  26     1146.51     1252.55     34.97 o
   7   0  26      216.76      248.40     21.57 o
   8   0  26      161.07      169.07     19.49 o
   0   1  26      231.27      235.01      9.36 o
   1   1  26      747.37      744.50     11.50 o
   2   1  26      185.25      173.23      6.73 o
   3   1  26      153.53      148.97      6.69 o
   4   1  26       97.07       94.37      7.37 o
   5   1  26      331.95      327.46     12.87 o
   6   1  26      250.77      248.87     12.11 o
   7   1  26      327.29      336.37     17.18 o
   8   1  26       22.11       18.53      8.31 o
   0   2  26      307.34      330.41     15.29 o
   1   2  26      316.29      303.54      8.14 o
   2   2  26      157.97      164.73      8.13 o
   3   2  26      482.25      477.15     10.95 o
   4   2  26       10.84        4.24      3.41 o
   5   2  26        9.38        3.63      3.65 o
   6   2  26       64.57       58.41      6.84 o
   7   2  26      286.59      326.62     21.80 o
   8   2  26      253.03      276.09     21.69 o
   0   3  26        0.13        2.91      4.26 o
   1   3  26       14.35       17.27      4.61 o
   2   3  26        0.02       -0.36      2.90 o
   3   3  26      124.41      119.56      7.25 o
   4   3  26      300.76      303.37      8.68 o
   5   3  26      107.43      111.00      7.11 o
   6   3  26      231.06      231.93     15.27 o
   7   3  26      192.84      181.79     20.69 o
   8   3  26      218.12      237.92     24.11 o
   0   4  26       40.47       45.08      7.41 o
   1   4  26      311.92      319.79     12.83 o
   2   4  26       75.77       76.24      6.25 o
   3   4  26      488.54      487.99     13.81 o
   4   4  26      115.10      109.13      7.65 o
   5   4  26       34.02       33.83      5.26 o
   6   4  26       95.52       96.77     10.39 o
   7   4  26       30.65       17.29      9.89 o
   8   4  26      110.61      116.85     21.30 o
   0   5  26        8.69        0.77      4.66 o
   1   5  26      421.00      405.99     13.52 o
   2   5  26      171.17      175.60     10.92 o
   3   5  26       28.97       25.67      5.60 o
   4   5  26      143.11      138.84      7.19 o
   5   5  26      188.75      207.44      9.94 o
   6   5  26       68.26       81.11     17.36 o
   7   5  26        1.60        4.52      8.17 o
   0   6  26       43.12       42.79      7.91 o
   1   6  26      103.84      116.75      9.54 o
   2   6  26       57.97       52.95      8.57 o
   3   6  26       83.12       86.55      7.97 o
   4   6  26       24.89       22.29      5.75 o
   5   6  26      122.30      165.17      9.29 o
   6   6  26       83.60       94.89     15.57 o
   7   6  26       26.89       25.50     10.50 o
   0   7  26        7.50        9.17      6.91 o
   1   7  26      246.23      236.28     18.19 o
   2   7  26      202.31      215.49     15.42 o
   3   7  26       86.59       81.31     10.12 o
   4   7  26        8.60        5.89      4.96 o
   5   7  26      204.82      194.23     20.93 o
   6   7  26      105.01       48.49     14.67 o
   0   8  26      209.34      213.75     24.38 o
   1   8  26       92.11      118.51     12.50 o
   2   8  26       14.11       17.28      6.28 o
   3   8  26       80.88       96.56      9.99 o
   4   8  26       49.90       48.88     10.72 o
   5   8  26       32.10       28.20     21.10 o
   0   9  26       24.13       30.22     16.45 o
   1   9  26       16.41       14.65      9.78 o
   2   9  26       31.50       30.33      8.20 o
   3   9  26       37.67       42.26      8.49 o
   4   9  26       42.16       40.53     13.54 o
   0  10  26       57.44       47.87     13.76 o
   1  10  26      150.15      168.14     31.54 o
   2  10  26       37.83       32.57     14.00 o
   1   0  27      616.31      592.08     19.14 o
   2   0  27     1049.15     1089.82     24.34 o
   3   0  27        8.24        9.95      4.47 o
   4   0  27      363.31      353.87     14.88 o
   5   0  27        4.01        2.56      6.73 o
   6   0  27       52.56       62.22     10.05 o
   7   0  27      123.08       98.65     15.25 o
   8   0  27       17.13       31.44     11.24 o
   0   1  27      333.01      343.53     13.26 o
   1   1  27       71.29       73.76      6.08 o
   2   1  27      142.06      150.44     10.71 o
   3   1  27      223.27      225.25      9.22 o
   4   1  27      162.43      162.53      8.92 o
   5   1  27      357.62      349.31     13.44 o
   6   1  27      477.38      524.63     16.76 o
   7   1  27       96.95       85.44     10.22 o
   8   1  27       11.84       14.82      8.21 o
   0   2  27        3.79       10.83      5.22 o
   1   2  27       22.75       24.07      4.59 o
   2   2  27      213.22      222.86      9.46 o
   3   2  27      219.92      218.66      9.23 o
   4   2  27      652.88      663.09     15.50 o
   5   2  27       23.58       22.52      4.26 o
   6   2  27       29.47       30.67      5.75 o
   7   2  27      519.53      583.59     36.46 o
   8   2  27       60.35       51.22     11.31 o
   0   3  27      292.23      273.88     14.51 o
   1   3  27       42.33       27.33      5.35 o
   2   3  27      160.85      150.34      8.25 o
   3   3  27      130.37      140.07      8.20 o
   4   3  27      393.98      399.74     13.36 o
   5   3  27       82.34       98.40      7.15 o
   6   3  27      208.39      195.44     14.67 o
   7   3  27       69.70       62.95     13.41 o
   8   3  27       85.63       97.02     16.81 o
   0   4  27       59.07       47.83      7.84 o
   1   4  27       89.02       95.07      7.99 o
   2   4  27      159.73      168.23      9.82 o
   3   4  27      275.26      279.83     11.46 o
   4   4  27      203.84      221.58      8.54 o
   5   4  27      115.03      115.06      8.28 o
   6   4  27       17.27       20.73      9.75 o
   7   4  27      117.22      116.65     19.25 o
   0   5  27       13.32        5.30      5.71 o
   1   5  27       85.89       81.44      9.55 o
   2   5  27       72.33       76.69      7.95 o
   3   5  27       47.72       48.38      6.37 o
   4   5  27       92.46      104.08      8.26 o
   5   5  27      675.64      703.63     17.21 o
   6   5  27      102.69      117.22     15.13 o
   7   5  27       35.98       36.82     12.27 o
   0   6  27       34.19       23.61      6.78 o
   1   6  27      126.21      122.69      9.74 o
   2   6  27       70.83       62.39      8.45 o
   3   6  27        8.71       15.10      5.33 o
   4   6  27      369.51      390.69     12.04 o
   5   6  27        7.51       11.32      4.68 o
   6   6  27      105.52       98.68     16.45 o
   0   7  27      139.81      150.16     21.23 o
   1   7  27       20.00        4.16      6.19 o
   2   7  27        5.58       14.87      7.05 o
   3   7  27       95.80       95.25      9.55 o
   4   7  27       47.77       39.47      8.87 o
   5   7  27      154.93      179.00     71.59 o
   6   7  27       21.27       24.84     12.47 o
   0   8  27       41.00       34.21     13.85 o
   1   8  27       55.36       61.25      9.92 o
   2   8  27       61.85       55.31     10.28 o
   3   8  27       50.26       48.19      9.59 o
   4   8  27       90.95       82.49     13.10 o
   5   8  27        1.47        6.73     12.01 o
   0   9  27       89.49      116.11     26.82 o
   1   9  27        8.71       10.69      9.12 o
   2   9  27      128.05      135.70     13.61 o
   3   9  27       72.35       81.51     10.48 o
   0  10  27        1.97       10.41     10.61 o
   1  10  27       12.19        4.04      9.46 o
   0   0  28      111.75      109.24     18.65 o
   1   0  28        6.09        8.70      5.03 o
   2   0  28      587.59      642.62     18.72 o
   3   0  28      286.58      306.24     16.88 o
   4   0  28      132.46      133.24     13.15 o
   5   0  28        9.04        8.64      6.33 o
   6   0  28       29.36       23.51      7.68 o
   7   0  28       41.08       37.18     11.10 o
   8   0  28      299.17      337.58     53.43 o
   0   1  28      440.61      456.86     15.52 o
   1   1  28      585.46      593.37     13.85 o
   2   1  28       35.82       34.91      4.80 o
   3   1  28      120.81      130.38      9.35 o
   4   1  28      313.67      317.81     10.44 o
   5   1  28      482.93      509.12     15.93 o
   6   1  28      239.74      228.24     12.29 o
   7   1  28       72.20       72.51      9.71 o
   8   1  28       12.08        7.19      7.88 o
   0   2  28       41.47       44.74      7.34 o
   1   2  28      188.53      215.87     13.90 o
   2   2  28      216.98      219.24      9.51 o
   3   2  28      690.43      682.45     15.12 o
   4   2  28      119.43      127.73      8.24 o
   5   2  28      189.37      198.67      9.51 o
   6   2  28      331.97      349.93     15.50 o
   7   2  28       40.35       45.75     10.76 o
   8   2  28       33.25        7.85     10.92 o
   0   3  28        0.00        4.57      5.10 o
   1   3  28       11.83       16.99      4.62 o
   2   3  28       76.44       69.45      7.00 o
   3   3  28      100.46      102.39      7.43 o
   4   3  28      398.47      364.38     10.49 o
   5   3  28      235.13      266.39     10.38 o
   6   3  28      399.91      386.16     26.82 o
   7   3  28       19.83       13.18     14.55 o
   0   4  28      176.43      194.42     15.16 o
   1   4  28      299.05      338.56     13.89 o
   2   4  28      166.14      159.01      9.85 o
   3   4  28      403.90      381.26     14.02 o
   4   4  28       92.18       95.55      7.67 o
   5   4  28      358.04      403.00     15.62 o
   6   4  28       19.80       18.23      9.33 o
   7   4  28       72.03       89.68     16.01 o
   0   5  28      458.97      490.08     19.05 o
   1   5  28      188.84      185.67     10.78 o
   2   5  28      103.93       97.46      9.11 o
   3   5  28       63.68       66.94      8.76 o
   4   5  28      192.13      174.27      8.24 o
   5   5  28       12.64       14.39      4.72 o
   6   5  28        5.55       12.02      9.20 o
   7   5  28        7.30        6.62      9.07 o
   0   6  28       36.34       37.07      7.87 o
   1   6  28       85.04       78.27      8.68 o
   2   6  28       21.89       15.34      6.02 o
   3   6  28       82.54       88.39      9.10 o
   4   6  28       79.68       91.22      9.88 o
   5   6  28       71.15       61.43     11.16 o
   6   6  28       88.81      103.45     18.63 o
   0   7  28        1.83       -2.91      6.32 o
   1   7  28       84.63       94.87     11.71 o
   2   7  28      350.81      376.10     25.67 o
   3   7  28       61.85       59.21      8.11 o
   4   7  28       12.68       26.20      8.75 o
   5   7  28       39.12       58.41     17.27 o
   0   8  28      172.32      185.13     31.65 o
   1   8  28       97.63      109.14     15.27 o
   2   8  28      226.30      256.33     18.35 o
   3   8  28       51.08       54.31     11.73 o
   4   8  28       86.28       80.63     12.48 o
   0   9  28        5.23        4.74     13.98 o
   1   9  28       59.83       57.49     13.65 o
   2   9  28        7.30       10.07      6.78 o
   3   9  28       36.68       41.83      8.51 o
   1   0  29      659.39      659.22     21.09 o
   2   0  29      195.97      194.80     14.46 o
   3   0  29        3.51       14.05      6.20 o
   4   0  29      201.58      201.98     12.69 o
   5   0  29        0.49        1.62      5.19 o
   6   0  29        0.17       15.50     11.22 o
   7   0  29      101.98       72.81     16.32 o
   0   1  29        8.91       17.91      5.20 o
   1   1  29      261.58      279.15     11.14 o
   2   1  29       91.44      105.65      8.11 o
   3   1  29      207.43      220.46     10.26 o
   4   1  29       39.16       41.90      4.82 o
   5   1  29      165.45      164.74     11.52 o
   6   1  29       13.65       14.92      6.40 o
   7   1  29       83.49       72.58     10.03 o
   0   2  29      106.53      122.42     11.02 o
   1   2  29       75.23       70.19      8.32 o
   2   2  29      158.31      180.59     10.25 o
   3   2  29      347.85      352.90     11.69 o
   4   2  29      295.35      323.06     12.78 o
   5   2  29       30.43       34.02      6.58 o
   6   2  29      226.02      218.41     21.32 o
   7   2  29       55.17       53.58     13.65 o
   0   3  29      534.30      562.80     19.88 o
   1   3  29      266.53      261.71     12.02 o
   2   3  29      119.68      123.91     13.88 o
   3   3  29      104.75       87.83      7.07 o
   4   3  29       14.28       17.68      3.63 o
   5   3  29       82.08       75.00      7.60 o
   6   3  29        2.48        1.01      7.93 o
   7   3  29        2.35        3.48      9.16 o
   0   4  29      130.26      137.55     12.03 o
   1   4  29      603.94      609.58     16.85 o
   2   4  29        6.45       11.06      4.91 o
   3   4  29      237.86      248.83     12.21 o
   4   4  29       29.01       27.34      4.28 o
   5   4  29      286.77      309.32     13.55 o
   6   4  29       48.91       34.65     12.03 o
   7   4  29      118.78      109.59     17.22 o
   0   5  29      110.68       97.99     10.83 o
   1   5  29       70.22       61.72      7.28 o
   2   5  29      130.96      148.05     10.82 o
   3   5  29       83.09       94.04     10.00 o
   4   5  29       29.13       24.37      5.98 o
   5   5  29       96.44       86.01     10.39 o
   6   5  29      144.10      134.10     18.30 o
   0   6  29      171.08      183.65     14.82 o
   1   6  29      285.22      306.25     14.67 o
   2   6  29      201.54      220.57     15.51 o
   3   6  29      183.13      179.39     12.06 o
   4   6  29       32.97       26.44      8.57 o
   5   6  29       49.41       31.71     14.42 o
   6   6  29       17.63        7.27     11.82 o
   0   7  29       50.84       52.23     10.35 o
   1   7  29      148.70      175.41     14.87 o
   2   7  29      220.01      241.57     18.45 o
   3   7  29      213.11      193.55     18.91 o
   4   7  29       55.71       50.51     11.07 o
   5   7  29      213.58      240.42     30.94 o
   0   8  29       79.95       72.59     21.90 o
   1   8  29       97.37       95.00     14.76 o
   2   8  29      153.63      128.59     13.37 o
   3   8  29       39.31       42.21      8.19 o
   4   8  29      117.78      152.67     16.45 o
   0   9  29      266.48      172.29     31.90 o
   1   9  29      380.36      390.36     28.24 o
   2   9  29      205.53      199.46     17.75 o
   0   0  30      224.78      225.07     17.78 o
   1   0  30        2.35        2.37      4.78 o
   2   0  30      157.75      151.87     13.87 o
   3   0  30       25.12       17.41      6.78 o
   4   0  30      103.68      104.86     17.17 o
   5   0  30       13.39        7.52      6.57 o
   6   0  30        0.70       -6.29      6.29 o
   7   0  30      335.93      334.76     25.38 o
   0   1  30      393.17      409.43     16.01 o
   1   1  30      555.76      595.32     20.01 o
   2   1  30       52.11       55.95      7.10 o
   3   1  30       64.35       71.35      6.72 o
   4   1  30      137.85      149.98      9.26 o
   5   1  30      244.08      214.83     12.03 o
   6   1  30        4.92       14.30      6.26 o
   7   1  30       62.19       57.73      9.30 o
   0   2  30      116.13      134.10     11.75 o
   1   2  30       76.58       67.29      7.34 o
   2   2  30      947.02      991.21     21.39 o
   3   2  30      246.80      238.55     10.39 o
   4   2  30       57.78       59.22      7.18 o
   5   2  30        2.29        4.04      4.88 o
   6   2  30       48.17       56.30     10.97 o
   7   2  30       34.63       40.94     11.51 o
   0   3  30      344.73      394.60     18.23 o
   1   3  30       23.37       25.83      5.74 o
   2   3  30       23.33       26.30      5.51 o
   3   3  30       46.20       61.90      6.59 o
   4   3  30      274.47      275.09     13.94 o
   5   3  30      208.82      211.03     12.04 o
   6   3  30       49.04       33.73     11.11 o
   7   3  30       84.63       70.68     15.08 o
   0   4  30        1.07        0.00      5.92 o
   1   4  30       19.09       27.02      5.76 o
   2   4  30      214.17      251.91     12.24 o
   3   4  30      757.25      811.12     21.34 o
   4   4  30        4.10        6.47      5.53 o
   5   4  30       13.06       16.97      9.39 o
   6   4  30       13.64       10.63      9.10 o
   0   5  30      496.91      563.87     20.93 o
   1   5  30       59.54       49.77      7.02 o
   2   5  30      129.60      123.98     10.44 o
   3   5  30      113.71      123.40     11.10 o
   4   5  30      388.57      379.21     16.96 o
   5   5  30       37.72       42.10      8.05 o
   6   5  30       32.31       42.66     16.73 o
   0   6  30        4.26        3.39      6.10 o
   1   6  30       15.32       10.32      5.66 o
   2   6  30      524.81      560.21     25.88 o
   3   6  30        1.24        9.58      5.85 o
   4   6  30       54.81       76.88     12.50 o
   5   6  30      147.53      177.81     27.11 o
   0   7  30       81.94       72.42     13.07 o
   1   7  30      136.69      113.01     15.58 o
   2   7  30       40.98       38.14     18.46 o
   3   7  30       45.95       50.20      8.72 o
   4   7  30       88.69       94.20     13.82 o
   0   8  30      281.14      244.15     35.49 o
   1   8  30       13.50       10.24      9.28 o
   2   8  30      256.63      234.60     17.00 o
   3   8  30       48.97       35.19     13.63 o
   0   9  30      109.09      103.17     26.80 o
   1   0  31      232.54      294.35     16.06 o
   2   0  31      293.63      311.16     20.94 o
   3   0  31      632.74      617.45     25.64 o
   4   0  31      269.88      278.83     16.80 o
   5   0  31      260.45      284.89     19.33 o
   6   0  31       15.98       18.16      9.23 o
   7   0  31        1.46        3.03      8.88 o
   0   1  31      212.31      240.96     13.40 o
   1   1  31       52.34       58.61      6.56 o
   2   1  31       71.73       76.54      7.92 o
   3   1  31       40.01       32.99      5.54 o
   4   1  31       45.82       39.04      6.37 o
   5   1  31      102.25      115.80     10.12 o
   6   1  31      190.13      189.56     15.17 o
   7   1  31       49.63       28.82      7.75 o
   0   2  31      159.88      174.26     13.22 o
   1   2  31      215.45      203.73     11.31 o
   2   2  31      154.83      166.01     10.41 o
   3   2  31       12.98       12.49      4.77 o
   4   2  31        6.82        7.22      4.90 o
   5   2  31        5.15        5.29      5.72 o
   6   2  31       71.46       57.75     10.16 o
   7   2  31       57.82       50.01     23.21 o
   0   3  31      146.53      146.90     12.89 o
   1   3  31      414.47      384.16     14.58 o
   2   3  31      254.99      266.59     12.62 o
   3   3  31      445.18      466.85     15.40 o
   4   3  31      143.76      145.01     10.19 o
   5   3  31      103.82      106.04     10.26 o
   6   3  31       34.82       26.23     10.59 o
   0   4  31       42.70       28.46      7.65 o
   1   4  31       32.59       25.01      5.71 o
   2   4  31      220.11      238.73     13.96 o
   3   4  31      157.18      166.44     12.22 o
   4   4  31       58.31       57.95      7.84 o
   5   4  31       11.45       11.22      6.36 o
   6   4  31       71.51       41.18     15.94 o
   0   5  31        0.09       10.03      6.51 o
   1   5  31        7.63        0.62      4.82 o
   2   5  31      163.69      152.73     11.56 o
   3   5  31      273.88      280.49     15.79 o
   4   5  31       57.53       77.78     12.73 o
   5   5  31       74.55       56.15      8.88 o
   0   6  31       73.36       80.85     10.76 o
   1   6  31      355.45      371.38     16.69 o
   2   6  31      186.34      209.89     19.65 o
   3   6  31      131.62      126.75     25.14 o
   4   6  31      199.14      194.25     35.35 o
   5   6  31       17.73       34.27     15.32 o
   0   7  31       27.39       16.72      9.69 o
   1   7  31      114.17      111.06     23.19 o
   2   7  31      135.35      168.94     18.86 o
   3   7  31       38.90       28.23      7.55 o
   4   7  31      230.36      268.09     20.51 o
   0   8  31       15.82       25.94     17.04 o
   1   8  31       15.40       27.16     10.33 o
   2   8  31        7.03        2.06      6.34 o
   0   0  32       61.71       56.46     11.73 o
   1   0  32        0.14        8.29      5.66 o
   2   0  32       69.08       53.83     10.73 o
   3   0  32       94.82       96.61     13.51 o
   4   0  32      129.25      153.86     13.81 o
   5   0  32      201.09      193.95     25.34 o
   6   0  32       13.61       -2.65      9.75 o
   0   1  32      205.91      244.83     13.93 o
   1   1  32      126.51      135.64      9.74 o
   2   1  32       16.46       21.14      5.42 o
   3   1  32       26.35       16.03      6.35 o
   4   1  32        4.70       13.27      4.56 o
   5   1  32      132.37      152.96     16.22 o
   6   1  32        5.83        2.85      5.93 o
   0   2  32        0.10        2.92      5.89 o
   1   2  32        6.40       12.63      5.03 o
   2   2  32      275.57      284.60     13.04 o
   3   2  32      233.27      256.18     12.43 o
   4   2  32      136.95      150.64     10.84 o
   5   2  32       51.86       51.41     10.81 o
   6   2  32        9.12       10.35      8.86 o
   0   3  32        1.73        3.78      6.05 o
   1   3  32       31.39       25.36      5.88 o
   2   3  32       88.45      102.49      8.94 o
   3   3  32       67.37       79.36      8.83 o
   4   3  32      243.74      264.98     18.75 o
   5   3  32      184.25      192.02     13.15 o
   6   3  32        0.91        7.87     18.00 o
   0   4  32       15.75       11.01      6.28 o
   1   4  32      126.72      120.75      9.61 o
   2   4  32       85.66       99.07      9.01 o
   3   4  32       56.06       50.90      7.69 o
   4   4  32       59.00       59.14      9.60 o
   5   4  32       73.66       78.21     10.12 o
   0   5  32      647.93      666.66     23.65 o
   1   5  32      274.14      304.14     14.18 o
   2   5  32       29.86       35.88      7.19 o
   3   5  32      142.33      165.07     16.50 o
   4   5  32      155.07      190.69     26.34 o
   5   5  32       77.96       84.27     20.28 o
   0   6  32       93.79      109.96     17.54 o
   1   6  32       40.66       47.52      9.18 o
   2   6  32       42.98       47.42     11.61 o
   3   6  32      112.28      118.58     13.53 o
   4   6  32       11.77       10.34      7.88 o
   0   7  32      702.22      731.86     32.45 o
   1   7  32      135.63      137.63     17.35 o
   2   7  32       54.39       36.02     20.18 o
   3   7  32        1.27        7.22      6.45 o
   0   8  32        1.00      -13.27     13.27 o
   1   8  32      176.35      167.29     20.85 o
   1   0  33       91.96       79.77     10.33 o
   2   0  33       16.43       27.42      9.87 o
   3   0  33      344.18      375.65     23.59 o
   4   0  33      401.82      432.14     20.92 o
   5   0  33       54.73       50.69     15.59 o
   6   0  33       18.43       15.19     10.19 o
   0   1  33       10.32       15.42      6.08 o
   1   1  33      324.65      365.57     18.81 o
   2   1  33       10.09       12.12      4.87 o
   3   1  33       23.73       26.28      6.73 o
   4   1  33      382.90      397.17     16.08 o
   5   1  33      118.37      124.21     15.35 o
   6   1  33      200.08      224.37     19.51 o
   0   2  33        0.92       -1.80      5.67 o
   1   2  33        8.24        4.78      5.52 o
   2   2  33      202.73      229.29     12.33 o
   3   2  33      204.82      229.09     13.51 o
   4   2  33      302.33      320.12     14.76 o
   5   2  33       95.55       88.96     13.44 o
   6   2  33       76.54       68.67     14.66 o
   0   3  33        0.73       -3.19      5.57 o
   1   3  33      587.67      590.26     19.84 o
   2   3  33       34.03       22.33      5.71 o
   3   3  33       18.52       31.24      7.02 o
   4   3  33       61.98       67.71     11.19 o
   5   3  33       26.53       30.24     11.57 o
   0   4  33       67.55       65.69     10.12 o
   1   4  33       68.47       63.70      8.05 o
   2   4  33      170.98      160.92     11.01 o
   3   4  33      179.30      186.18     13.53 o
   4   4  33        9.93       14.41      7.10 o
   5   4  33       19.24       32.10     14.08 o
   0   5  33        4.60       -1.60      6.82 o
   1   5  33      121.25      119.36     11.18 o
   2   5  33      149.21      168.56     14.14 o
   3   5  33       59.90       92.96     12.45 o
   4   5  33       64.93       76.18     12.69 o
   0   6  33      348.16      358.38     24.71 o
   1   6  33       63.33       47.23      9.41 o
   2   6  33       55.62       50.38     11.87 o
   3   6  33      244.56      242.31     15.94 o
   0   7  33       51.08       50.69     12.85 o
   1   7  33       20.01       31.78     11.07 o
   2   7  33       29.82       42.61     11.87 o
   0   0  34       64.73       76.42     13.13 o
   1   0  34       27.06       35.66      8.05 o
   2   0  34        9.53       14.29      8.62 o
   3   0  34      166.41      175.61     24.09 o
   4   0  34      333.18      345.85     21.48 o
   5   0  34        7.09       -7.40      9.21 o
   0   1  34      557.49      524.34     21.07 o
   1   1  34       59.39       53.64      7.36 o
   2   1  34       87.84       85.84      8.95 o
   3   1  34        6.84        9.40      5.33 o
   4   1  34       71.65       69.78      9.92 o
   5   1  34      422.85      396.11     24.06 o
   0   2  34       29.40       26.73      7.77 o
   1   2  34       48.68       45.40      7.21 o
   2   2  34      420.65      425.40     15.98 o
   3   2  34       63.05       54.16      8.11 o
   4   2  34      212.45      207.79     21.68 o
   5   2  34      147.49      150.46     16.66 o
   0   3  34        2.35       -1.02      5.79 o
   1   3  34      120.14      121.57     10.58 o
   2   3  34       18.86       20.75      5.96 o
   3   3  34      105.43      119.47     13.57 o
   4   3  34       48.03       45.91      8.92 o
   5   3  34      479.12      521.03     45.48 o
   0   4  34        0.85       -0.25      6.41 o
   1   4  34       25.60       29.74      6.73 o
   2   4  34      283.28      278.19     14.64 o
   3   4  34      176.62      184.49     15.52 o
   4   4  34       10.37        6.91      6.99 o
   0   5  34      273.76      263.23     19.06 o
   1   5  34       47.29       49.40      8.36 o
   2   5  34       58.86       45.03     11.15 o
   3   5  34       48.27       35.49      9.37 o
   4   5  34      158.09      165.23     17.35 o
   0   6  34        0.00        1.61      8.66 o
   1   6  34        4.16        3.54      7.27 o
   2   6  34       31.65       27.22     10.69 o
   3   6  34      179.23      202.49     19.12 o
   0   7  34      107.57      112.25     17.10 o
   1   7  34       57.13       42.08     12.48 o
   1   0  35      293.95      327.22     23.99 o
   2   0  35       85.67       75.65     13.49 o
   3   0  35      314.41      286.60     21.99 o
   4   0  35       64.25       83.02     13.03 o
   5   0  35        0.45        0.02     11.35 o
   0   1  35       21.49       37.29     10.07 o
   1   1  35      104.55       99.52      9.37 o
   2   1  35       14.11       11.36      6.17 o
   3   1  35        9.62       11.57      5.86 o
   4   1  35      185.06      188.02     14.58 o
   5   1  35       69.46       64.24     12.56 o
   0   2  35        4.49        5.45      6.33 o
   1   2  35       60.65       60.88      8.30 o
   2   2  35       77.26       87.38     13.30 o
   3   2  35       36.30       38.65      7.66 o
   4   2  35       22.03       26.13      7.39 o
   5   2  35      114.60      128.07     15.66 o
   0   3  35       27.04       29.60      7.92 o
   1   3  35      369.08      371.86     16.71 o
   2   3  35       59.01       63.99      8.99 o
   3   3  35       20.21       31.15      7.98 o
   4   3  35       14.44        8.93      6.28 o
   0   4  35       29.47       23.34      8.63 o
   1   4  35       30.54       23.22      7.05 o
   2   4  35       59.67       60.41      9.81 o
   3   4  35      104.10       91.19     11.58 o
   4   4  35       33.22       26.89      8.72 o
   0   5  35        2.83       19.78      8.23 o
   1   5  35      125.21      109.95     12.01 o
   2   5  35       13.53       12.74      7.24 o
   3   5  35       18.88       37.79     11.05 o
   0   6  35      127.27      123.52     29.18 o
   1   6  35       73.37       64.96     11.69 o
   2   6  35        1.34        7.28      9.28 o
   0   0  36       19.15       24.52      9.87 o
   1   0  36        4.90       21.59      9.36 o
   2   0  36       72.52       68.44     13.75 o
   3   0  36      105.49      119.20     16.02 o
   4   0  36        3.09       -0.11      7.67 o
   0   1  36      876.06      925.65     50.56 o
   1   1  36      136.06      133.54     10.77 o
   2   1  36       80.73       60.05     10.84 o
   3   1  36        6.89       18.11      6.44 o
   4   1  36       96.01       93.41     11.30 o
   0   2  36        0.53       -2.37      6.23 o
   1   2  36        4.45        6.88      5.45 o
   2   2  36      193.98      198.70     13.11 o
   3   2  36      184.75      206.35     13.96 o
   4   2  36       15.55       20.61      7.57 o
   0   3  36        4.95       11.05      7.97 o
   1   3  36       18.21       11.18      6.29 o
   2   3  36       20.49       18.39      7.01 o
   3   3  36       16.37        6.26      6.66 o
   4   3  36       88.81       96.33     11.44 o
   0   4  36       10.18       15.42      8.43 o
   1   4  36        5.08        3.48      6.25 o
   2   4  36      184.89      198.07     15.74 o
   3   4  36      270.94      258.17     17.43 o
   0   5  36       87.76       92.56     13.26 o
   1   5  36       28.53       22.70      8.53 o
   2   5  36       12.27        4.90      7.02 o
   1   0  37      288.16      314.92     24.35 o
   2   0  37      185.71      211.62     31.92 o
   3   0  37      242.02      244.79     21.34 o
   4   0  37       71.73       52.61     11.36 o
   0   1  37        8.47       24.27      9.20 o
   1   1  37       19.78       11.91      6.08 o
   2   1  37        2.53        6.64      5.69 o
   3   1  37       29.43       16.45      6.42 o
   4   1  37       32.39       32.86      8.12 o
   0   2  37        0.04        6.16      7.74 o
   1   2  37       40.60       41.16      8.47 o
   2   2  37       27.97       26.29      7.26 o
   3   2  37       66.89       62.20      9.16 o
   0   3  37       37.42       16.50      8.51 o
   1   3  37      233.00      234.35     17.57 o
   2   3  37      133.65      149.39     17.27 o
   3   3  37      119.28      117.09     14.35 o
   0   4  37       13.09       12.61      8.35 o
   1   4  37       39.33       22.90      7.45 o
   2   4  37       93.96      118.96     22.85 o
   0   0  38        0.15       -3.80     10.57 o
   1   0  38        5.26        0.66     11.79 o
   2   0  38      382.84      352.09     30.11 o
   3   0  38       10.59       14.08      9.58 o
   0   1  38      342.80      333.44     26.94 o
   1   1  38      303.72      356.13     18.46 o
   2   1  38      104.11      119.93     11.99 o
   3   1  38        3.29       -1.26      5.57 o
   0   2  38       30.70       44.85     10.78 o
   1   2  38       11.32        8.02      6.41 o
   2   2  38      336.02      360.69     20.62 o
   0   3  38        0.02       11.83      8.25 o
   1   3  38       25.93       46.11      8.61 o
   2   3  38      177.40      201.21     14.67 o
   1   0  39       95.71       88.66     16.39 o
   0   1  39        0.11        9.34      8.27 o
   1   1  39      358.79      410.35     19.98 o
   0   2  39       13.91        5.48      7.99 o
   1   2  39       86.43      110.05     12.02 o
 
